# Supplementary material for: Smoking, alcohol consumption, diabetes, body mass index, and peptic ulcer risk: A two-sample Mendelian randomization study
Source: Front Genet. 2023 Jan 6;13:992080. doi: 10.3389/fgene.2022.992080 (PMC9852705; doi:10.3389/fgene.2022.992080)
Supplement: Supplementary file 2 [file Table1.xlsx]

## Sheet: Supplementary Table1
Supplementary Table 1:Effect estimates for associations of genetic instruments with smoking (AgeSmk) risk.
Position	SNP	Reference.Allele	Alternate.Allele	MAF	p.value	exposure.beta	exposure.se
2881256	rs624833	T	G	0.302	2.36e-09	0.0157485	0.00263575
27344719	rs11780471	G	A	0.0601	9.44e-11	0.0329583	0.00509164
28589079	rs2471711	C	T	0.152	1.19e-08	-0.0192158	0.00337067
68000888	rs7682598	A	G	0.229	2.09e-09	0.0172559	0.00287999
85699040	rs11915747	C	G	0.354	1.57e-15	0.0202182	0.00253721
140908755	rs13136239	G	A	0.342	6.29e-09	0.014809	0.002551
145638766	rs72853300	C	T	0.153	1.75e-08	0.0189567	0.00336162
225353649	rs147137183	T	C	0.297	3.48e-12	0.0184248	0.00264838

## Sheet: Supplementary Table2
Supplementary Table 2:Effect estimates for associations of genetic instruments with smoking (CigDay) risk.
Position	rsID	Reference.Allele	Alternate.Allele	p.value	exposure.beta	exposure.se	MAF
3006043	rs1024323	C	T	8.66e-09	-0.0144159	0.0025057	0.382
4044424	rs59208569	G	C	2.45e-10	0.0204763	0.00323355	0.171
11863500	rs6078373	G	A	9.4e-11	0.0160731	0.00248308	0.402
16377044	rs7951365	T	C	1.53e-11	0.0177564	0.00263239	0.31
16872929	rs2084533	C	T	6.53e-10	0.0161176	0.00260776	0.321
26184102	rs7766641	G	A	2.91e-10	-0.0172842	0.00274318	0.272
27442127	rs73229090	C	A	1.14e-11	0.0262114	0.00386046	0.112
32333642	rs215600	G	A	4.02e-21	-0.0240025	0.00254426	0.355
35591626	rs11264100	A	G	2.22e-09	-0.0221659	0.00370463	0.124
40520783	rs7281463	A	C	3.15e-08	0.013678	0.00247264	0.413
41353107	rs56113850	T	C	4.01e-99	0.0523096	0.00247416	0.445
42578059	rs4236926	T	G	7.66e-33	0.0342671	0.00287563	0.234
43667625	rs10742683	G	A	4.83e-08	-0.0134884	0.00247089	0.415
46737412	rs113001570	A	T	1.04e-09	0.0298013	0.00487957	0.0667
48935583	rs7431710	G	A	1.04e-12	-0.0182898	0.00256612	0.346
50339609	rs62447179	G	A	9.68e-09	-0.0152678	0.00266182	0.298
50421081	rs2236951	T	C	1.59e-08	-0.0171906	0.00304365	0.2
52093549	rs1592485	C	A	1.11e-10	-0.0161532	0.00250445	0.389
53251725	rs4144686	G	A	1.35e-08	-0.0185513	0.00326418	0.167
57141231	rs1115019	T	C	2.27e-09	-0.0178594	0.00298904	0.21
59155050	rs632811	A	G	1.67e-10	-0.0177506	0.00277897	0.33
60718347	rs7599488	C	T	8.95e-09	0.0141213	0.00245448	0.437
61986949	rs2273500	T	C	3.49e-26	0.0363857	0.00343813	0.147
62125063	rs4485470	G	A	7.05e-10	-0.0152706	0.00247722	0.408
62710608	rs78408772	C	T	4.51e-08	-0.0219964	0.00402269	0.102
64604218	rs790564	A	C	1.24e-10	-0.0176241	0.00273909	0.271
67086288	rs11940255	G	A	2.2e-10	-0.0171575	0.00270273	0.283
67980830	rs10454798	G	T	1.53e-08	0.015842	0.00280049	0.253
69552215	rs12924872	C	T	4.39e-08	-0.0134119	0.00244867	0.463
78814046	rs10519203	G	A	3.12e-286	-0.093618	0.00258657	0.345
79065171	rs3743063	A	C	1.53e-11	-0.0167169	0.00247827	0.438
89756473	rs258321	A	G	1.53e-10	0.0157962	0.00246695	0.429
89943601	rs182317	G	T	1.31e-09	-0.0155878	0.00256957	0.355
104184737	rs11846838	G	A	5.03e-09	0.015177	0.00259522	0.327
113436072	rs7125588	A	G	6.5e-12	-0.0168997	0.00245985	0.429
136224697	rs699165	A	G	8.09e-09	0.0161187	0.00279323	0.255
136502369	rs3025383	T	C	9.78e-24	-0.0313798	0.0031224	0.187
148372720	rs10204824	A	G	1.35e-12	-0.0179777	0.00253484	0.361
154548521	rs2072659	C	G	2.51e-13	-0.0299842	0.00409553	0.0986
158083918	rs28813180	G	A	1.95e-10	-0.0154959	0.00243494	0.498
175993820	rs34973462	C	T	5.85e-09	0.0150729	0.00258879	0.334

## Sheet: Supplementary Table3
Supplementary Table 3:Effect estimates for associations of genetic instruments with smoking (SmkCes) risk.
Position	rsID	Reference.Allele	Alternate.Allele	p.value	exposure.beta	exposure.se	MAF
396321	rs12203592	C	T	1.21e-08	-0.0292093	0.00512364	0.176
16372431	rs7109376	T	A	1.14e-10	0.0280592	0.0043504	0.279
23953454	rs112187834	T	A	2.81e-09	0.0334097	0.00562323	0.14
27426077	rs1565735	T	A	1.54e-12	-0.0345574	0.00488715	0.199
32314690	rs7778443	T	C	1.04e-08	-0.022999	0.00401581	0.382
35058117	rs707968	A	G	2.76e-08	0.0232707	0.0041863	0.319
41353107	rs56113850	T	C	1.61e-48	-0.0576063	0.00393789	0.433
41854446	rs9607805	C	T	1.37e-11	0.0295408	0.00436982	0.275
42602668	rs60749569	A	T	2.68e-08	-0.0400713	0.00720865	0.0796
47647755	rs591143	C	T	1.14e-09	-0.0243296	0.00399437	0.408
49210732	rs7617480	A	C	1.68e-12	-0.0328708	0.00465796	0.227
61984317	rs6011779	C	T	9.89e-24	-0.050022	0.00497737	0.194
76629609	rs3866543	T	G	1.35e-08	0.0222019	0.00390651	0.477
78883813	rs518425	A	G	1.72e-12	-0.0305027	0.00432238	0.285
127917257	rs12378015	G	A	8.31e-11	-0.0276596	0.00425784	0.3
136467344	rs3025327	G	C	1.19e-35	0.0785863	0.00631221	0.107
136509275	rs1611124	G	T	5.26e-09	-0.0453376	0.00776392	0.0677

## Sheet: Supplementary Table4
Supplementary Table 4:Effect estimates for associations of genetic instruments with smoking (SmkInit) risk.
Position	rsID	Reference.Allele	Alternate.Allele	p.value	exposure.beta	exposure.se	MAF
264621	rs114976176	A	C	6.04e-09	-0.0155137	0.00266843	0.352
624205	rs6731872	T	G	5.35e-21	0.0315977	0.00336069	0.174
720986	rs1139897	G	A	1.77e-15	-0.0240872	0.0030275	0.23
1870794	rs6948707	T	G	4.24e-21	0.0243472	0.00258225	0.419
1995177	rs4790874	C	T	8.43e-12	0.0174491	0.00255338	0.468
2365026	rs11713899	A	C	3.15e-08	0.0187188	0.00338391	0.171
3025368	rs3847244	C	T	2.6e-13	0.0186717	0.00255274	0.47
3329967	rs10259715	T	A	6.42e-09	-0.0186739	0.00321678	0.198
3398679	rs11791671	C	T	4.24e-08	0.0278504	0.00508476	0.0673
4474725	rs76608582	C	A	4.88e-09	-0.0345493	0.0059078	0.0489
4965064	rs10853981	G	A	4.88e-08	0.0147872	0.00270881	0.33
5811367	rs11076962	T	C	1.2e-10	0.0182999	0.00284069	0.279
5872472	rs34342129	T	C	2.13e-08	-0.014281	0.00254856	0.491
7791461	rs12130857	G	A	3.65e-11	-0.0180031	0.00272026	0.325
7803118	rs28441558	T	C	1.24e-10	-0.035565	0.00552742	0.0563
8282399	rs7024924	T	C	1.9e-08	0.0188918	0.00336069	0.174
8484823	rs301807	A	G	2.5e-12	0.0180144	0.00257349	0.43
8803551	rs10905461	T	C	2.36e-08	-0.0163915	0.00293456	0.252
10143164	rs2952251	A	G	4.24e-08	0.0164125	0.0029965	0.256
10173748	rs7192140	T	C	3.4e-11	-0.0168834	0.00254816	0.498
11133823	rs1291821	A	G	1.39e-08	0.014493	0.00255405	0.466
13533053	rs11258417	C	T	2.71e-08	-0.0145136	0.00261094	0.391
16235462	rs11651955	G	A	3.74e-08	-0.0140264	0.00254815	0.499
16748721	rs11057005	A	G	9.12e-10	-0.0157139	0.00256607	0.441
16851202	rs748832	A	G	6.6e-11	0.0172142	0.00263743	0.371
17570220	rs9922607	C	T	3.42e-12	-0.0221593	0.00318518	0.2
18050926	rs9941217	C	G	3.5e-12	-0.0185567	0.00266733	0.352
18436657	rs3820277	G	T	1.57e-13	-0.0188369	0.00255159	0.474
18460956	rs113230003	G	A	1.05e-10	-0.0188761	0.00292311	0.255
20676454	rs7867822	A	G	2.76e-08	-0.015097	0.00271589	0.327
22032942	rs7072776	A	G	5.66e-15	-0.0219747	0.00281357	0.288
22067213	rs1022376	T	C	1.66e-08	-0.0147448	0.00261063	0.484
22582968	rs61533748	T	C	2.82e-11	0.0174357	0.00261962	0.384
23831658	rs10966092	T	C	1.12e-12	-0.0204862	0.00287996	0.267
24727064	rs7188873	A	G	8.46e-15	0.0202958	0.00261582	0.387
25195509	rs6050446	A	G	8.8e-13	0.0544098	0.00761144	0.029
25253297	rs4476253	G	A	5.78e-10	-0.0184862	0.00298319	0.24
25351633	rs6497840	G	A	2.01e-15	0.0227703	0.00286651	0.293
25725501	rs10446419	A	G	5.05e-10	-0.0195626	0.00314465	0.207
26171250	rs1059490	T	C	2.16e-12	-0.0185935	0.00264813	0.367
27323322	rs67777803	G	T	3.18e-13	-0.0246015	0.00337609	0.172
27425349	rs11783093	C	T	2.07e-41	-0.0471243	0.00349308	0.158
27679916	rs6265	C	T	2.81e-19	-0.0292755	0.00326089	0.188
28129789	rs1150668	T	G	8.54e-13	-0.0185103	0.00258689	0.419
28246049	rs59537158	C	T	4.62e-13	0.0224875	0.00310653	0.214
28346502	rs12878369	C	A	1.6e-11	0.0174373	0.00258792	0.415
28652996	rs4275621	A	G	3.76e-16	-0.0213674	0.00262221	0.382
28822284	rs1389171	T	A	4.45e-09	-0.017472	0.00297896	0.241
29082156	rs55944129	T	C	1.06e-09	-0.0175654	0.00287996	0.267
29513404	rs72790288	G	A	3.28e-09	-0.0455318	0.00769627	0.0282
29796685	rs1632941	T	C	6.67e-10	-0.0158074	0.00256093	0.46
29946968	rs6058782	C	T	1.78e-11	0.0297103	0.00441915	0.092
30685935	rs2344976	T	C	7.98e-09	-0.0150877	0.00261458	0.388
30842054	rs12517438	T	G	1.89e-09	0.0153545	0.00255553	0.462
31175258	rs1555445	A	T	7.75e-12	0.0187626	0.00274264	0.318
31184484	rs58400863	G	A	4.89e-14	-0.0201719	0.00267653	0.347
31696075	rs7505855	C	T	5.31e-11	-0.0169818	0.00258669	0.414
32195819	rs1889571	T	G	4.19e-09	0.0221798	0.00377614	0.131
32808804	rs2710634	T	C	3.36e-12	-0.0177614	0.00255039	0.479
32956492	rs62618693	C	T	2.09e-08	-0.0352724	0.00629463	0.0428
33795572	rs10914684	G	A	6.32e-09	-0.0158038	0.00272237	0.324
35501032	rs7657022	A	G	7.34e-13	0.0182908	0.00254876	0.489
36399479	rs1435672	T	C	3.82e-08	0.0141051	0.00256669	0.44
36634124	rs2796793	G	A	1.55e-08	0.0144814	0.00255996	0.452
36921851	rs8096225	A	C	2.63e-08	0.0155245	0.00278829	0.297
37824339	rs3764351	G	A	3.89e-08	-0.0147492	0.00268389	0.343
38172867	rs17197663	G	A	2.06e-08	-0.0215874	0.00385243	0.125
38359676	rs4264267	C	T	6.82e-09	0.0147921	0.00255188	0.473
38397797	rs139896	T	C	7.14e-09	0.0154404	0.00266769	0.352
38757237	rs2637869	G	A	6.54e-11	0.0182201	0.00278829	0.297
39297254	rs67050670	A	G	2.34e-11	-0.0202723	0.00303214	0.229
40588819	rs4818005	G	A	1.09e-14	-0.020431	0.00264425	0.419
41314171	rs2359180	A	G	4.98e-08	-0.0143894	0.00264038	0.369
41436297	rs2939756	G	A	7.45e-10	-0.0156997	0.00255018	0.48
41776623	rs12755632	A	G	1.93e-08	-0.0154051	0.00274045	0.316
41901763	rs3218116	C	T	1.05e-11	-0.019843	0.00291936	0.256
42015801	rs6073075	T	A	2.44e-08	-0.018704	0.00335394	0.176
42442826	rs1381775	T	C	2.79e-08	-0.0156147	0.00281357	0.288
42658643	rs72898831	A	G	4.14e-12	-0.0244159	0.00352046	0.155
42698430	rs4822102	C	T	2.78e-10	-0.0165428	0.00262221	0.382
43190647	rs35375873	G	C	3.29e-11	-0.0270102	0.00407195	0.11
44011737	rs951740	G	A	3.82e-29	0.0295409	0.00263171	0.375
44250149	rs62137126	A	G	1.31e-09	-0.0236911	0.00390536	0.121
44793283	rs17692129	C	T	4.57e-13	0.0195989	0.00270749	0.331
45159091	rs1004787	G	A	1.11e-28	0.0284143	0.00256203	0.448
46078656	rs2959084	G	A	9.82e-10	0.0170799	0.00279286	0.295
46393574	rs3740977	T	C	1.17e-08	0.019474	0.00341596	0.167
46496709	rs925524	A	G	2.94e-08	0.0155573	0.0028078	0.29
47685010	rs281296	G	A	1.59e-20	0.0246892	0.00265922	0.357
47800216	rs13319205	T	A	3.77e-09	0.0165398	0.0028078	0.29
47935843	rs1435741	G	A	1.09e-12	0.0183091	0.00257137	0.433
48731487	rs3172494	G	T	3.4e-13	-0.0291267	0.00400086	0.115
49766772	rs4785187	G	A	6.55e-11	0.0199772	0.00306077	0.223
49952394	rs13906	C	T	1.98e-09	-0.0245297	0.00408829	0.109
49967811	rs1373178	T	G	4.16e-15	-0.0203164	0.00258855	0.412
50192760	rs2526390	C	T	3.62e-14	0.0204663	0.00270136	0.334
50193197	rs75919030	T	C	3.35e-13	-0.0209664	0.00287996	0.267
50603995	rs12022778	A	C	3.18e-17	0.0268248	0.00317904	0.202
50861071	rs11587399	A	T	7.25e-09	-0.0178046	0.00307616	0.221
50863861	rs62098013	G	A	2.24e-11	0.01771	0.00264593	0.365
50945156	rs12918191	A	G	3.14e-11	-0.019727	0.00297059	0.243
51129745	rs117734003	G	C	2.57e-09	0.0302991	0.00508528	0.0673
51341259	rs10490159	C	T	3.86e-11	0.0172365	0.00260741	0.394
52569449	rs7836565	C	T	4.36e-08	-0.0155084	0.00283144	0.282
52886605	rs2276825	T	C	1.89e-10	0.0188756	0.00296235	0.245
52895230	rs160631	T	G	1.87e-09	-0.0172628	0.00287315	0.269
53661743	rs72938304	G	A	1.36e-11	-0.0272051	0.00402432	0.113
53766212	rs2306866	A	T	1.89e-10	-0.0166755	0.00261707	0.386
54462393	rs910912	T	C	7.82e-09	-0.0167699	0.00290609	0.261
55834929	rs61959481	G	A	7.95e-11	-0.0203442	0.00312803	0.21
55879872	rs1126757	C	T	2.92e-08	0.0141623	0.00255186	0.473
55988394	rs73831818	A	G	5.46e-09	0.0320435	0.00549541	0.057
56474480	rs4759229	A	G	6.53e-09	0.0155696	0.00268202	0.344
56698174	rs1733760	T	C	6.7e-09	0.0147734	0.00254865	0.49
58171220	rs1518393	A	C	1.3e-10	0.0168601	0.00262353	0.381
58653514	rs9323328	A	G	2.55e-08	-0.014237	0.00255705	0.463
58815243	rs4912332	C	T	2.94e-08	0.0141209	0.00254856	0.491
59022210	rs17616642	A	G	2.1e-08	-0.0165573	0.00295478	0.247
59265043	rs9538162	T	C	1.76e-11	0.0173792	0.00258499	0.416
59315828	rs6730325	G	A	2.1e-08	-0.0146358	0.00261188	0.39
59434420	rs1910236	G	A	9.91e-09	0.0146439	0.00255305	0.469
59814666	rs13261666	G	T	4.36e-15	-0.0199946	0.00254962	0.483
59819545	rs2539706	G	A	1.95e-10	0.0162454	0.00255273	0.47
59871584	rs55786907	A	G	1.84e-08	0.0194452	0.00345369	0.162
59966156	rs7640107	C	T	3.46e-08	-0.014186	0.00257291	0.431
60121271	rs71592686	T	C	3.85e-13	0.0207374	0.0028566	0.274
60139524	rs1863161	G	A	2.34e-09	0.0153394	0.00256728	0.439
60459291	rs2734390	A	G	2.09e-08	0.0147709	0.00263598	0.372
60477052	rs359247	A	T	9.89e-17	0.0220304	0.00265215	0.361
60705792	rs4886207	T	C	8.78e-10	-0.0162467	0.00264954	0.363
61984317	rs6011779	C	T	2.83e-09	-0.0191766	0.00322763	0.194
62406886	rs3810496	T	C	1.54e-09	0.0158813	0.00262869	0.381
63416606	rs62180324	G	A	3.91e-10	-0.0195167	0.00311719	0.212
63898709	rs56902655	T	G	4.09e-09	-0.0218628	0.00371678	0.136
64133552	rs61886926	C	T	7.3e-12	-0.0179401	0.00261962	0.384
64234307	rs221988	A	C	1.43e-08	-0.014865	0.00261962	0.384
64485193	rs61884449	C	T	2.32e-08	0.0199753	0.00357615	0.149
65561468	rs644740	C	T	3.67e-08	-0.0140785	0.00255762	0.457
66949370	rs9540731	C	T	3.42e-12	-0.0177303	0.00254856	0.491
67476952	rs2289791	G	T	2.01e-09	-0.0177255	0.00295425	0.247
67521222	rs7743165	T	G	4.15e-14	0.0192559	0.00254827	0.495
68017710	rs112725451	C	T	1.65e-14	0.026092	0.00339977	0.169
69470709	rs10945141	G	A	3.59e-10	0.0181417	0.00289389	0.263
69484366	rs7809303	G	A	3.48e-15	-0.0214188	0.00272019	0.325
69576894	rs9302604	A	G	3.29e-13	0.0187095	0.00256995	0.435
69655167	rs7969559	A	G	1.53e-09	-0.0170159	0.00281649	0.287
70890288	rs2196356	G	C	2.45e-11	-0.0187728	0.002811	0.289
71483084	rs62246017	G	A	3.03e-09	-0.0161695	0.00272537	0.323
71490122	rs1022528	G	A	8.48e-11	0.0174022	0.00268202	0.344
72230694	rs9936784	T	G	4.33e-08	0.0139895	0.00255412	0.466
72535282	rs11872397	G	A	5.2e-09	-0.0171139	0.00293071	0.253
72574550	rs62052916	A	T	1.62e-10	-0.0319138	0.00499018	0.0701
72752073	rs12740789	G	A	1.18e-17	-0.0284973	0.00333079	0.178
72950468	rs4788676	T	C	4.92e-09	-0.017745	0.00303434	0.229
73309393	rs7943721	G	A	3.58e-10	-0.0212136	0.00338391	0.171
73824909	rs10789369	A	G	3.39e-19	-0.0234484	0.00261834	0.385
74048768	rs60833441	A	G	2.28e-08	-0.0142766	0.00255593	0.461
74954560	rs4543050	A	T	1.45e-11	0.0222035	0.00328806	0.184
74991596	rs1514176	G	A	7.67e-14	-0.0193002	0.0025814	0.42
75263193	rs7134009	T	C	4.3e-08	-0.0157969	0.00288411	0.287
75766873	rs117657830	A	G	3.18e-09	-0.0377597	0.00637345	0.0417
76689019	rs10873871	A	G	2.82e-08	0.0174521	0.00314465	0.207
77176032	rs6782116	C	T	1.46e-08	-0.0146502	0.00258578	0.415
77529375	rs1811739	G	A	5.97e-10	0.0182718	0.00295244	0.248
77574374	rs71367544	C	T	8.54e-11	0.0205522	0.0031675	0.203
77771983	rs7802996	C	T	1.06e-09	-0.0208847	0.00342418	0.166
77790135	rs2587507	T	C	8.69e-09	-0.0146602	0.00254816	0.498
78025464	rs62007780	G	T	7.48e-10	-0.0159133	0.00258488	0.416
78139581	rs1030015	G	T	2.15e-08	0.0142896	0.0025501	0.48
79308315	rs2028269	G	A	5.19e-10	0.0161645	0.00260178	0.399
79563654	rs8005334	T	G	3.44e-10	0.0166734	0.00265629	0.36
80102233	rs34940743	A	G	2.8e-09	0.0159249	0.00268034	0.346
80191873	rs9545155	T	C	3.04e-10	-0.0160709	0.00255061	0.478
80263865	rs6874731	T	G	1.83e-09	0.0153179	0.00254945	0.484
80748807	rs6750107	G	A	2.6e-08	0.0145651	0.00261598	0.387
80999398	rs12714017	T	C	3.65e-09	0.0153965	0.00260995	0.489
81191176	rs1772572	C	A	5.62e-10	-0.0168681	0.00272208	0.324
81325861	rs13066050	C	T	1.93e-09	0.0188343	0.00313906	0.208
81354129	rs4877285	G	A	2.1e-11	-0.0181318	0.00270594	0.332
83241365	rs12633090	G	C	3.16e-12	-0.0230197	0.00330203	0.182
83247997	rs56208390	A	G	2.68e-08	0.0215636	0.00387919	0.123
85460131	rs1549979	C	T	8.8e-21	-0.0245223	0.00262305	0.385
85902536	rs57153235	T	G	1.56e-12	-0.01938	0.00274074	0.318
85980958	rs7929518	A	G	2.55e-10	0.0192363	0.00304152	0.227
86707289	rs2378662	G	A	2.67e-09	0.0152121	0.00255675	0.459
87443734	rs1050847	C	T	7.37e-09	-0.01483	0.00256607	0.441
87685500	rs6452785	C	T	4.69e-26	-0.0268827	0.00255159	0.474
87913176	rs11162019	C	T	5.06e-09	-0.0154947	0.00264954	0.363
88442568	rs4727189	T	C	3e-08	0.0148604	0.00268202	0.344
88873832	rs10805858	A	T	1.88e-11	0.0181241	0.00269879	0.335
89608702	rs11642231	G	A	3.44e-09	-0.0155983	0.00264038	0.369
91096366	rs2063976	C	T	7.45e-14	-0.0201814	0.00269927	0.335
91189731	rs1008078	C	T	1.63e-18	0.0228169	0.00259854	0.402
91281409	rs76841737	C	G	3.26e-08	-0.0231488	0.00419159	0.103
92289734	rs586699	G	A	7.29e-09	-0.0148033	0.00255762	0.457
92733282	rs6993429	C	A	9.87e-14	-0.0190505	0.00255947	0.453
93048104	rs6986430	T	C	1.99e-15	-0.0243377	0.00306383	0.222
94175279	rs619087	A	G	3.1e-08	0.0142703	0.00257973	0.422
94198290	rs42417	C	T	8.27e-10	0.0169296	0.00275725	0.309
94550450	rs1435479	G	T	5.68e-09	0.0163905	0.00281508	0.287
96414335	rs1935571	T	G	6.99e-10	-0.0157204	0.00255018	0.48
96629103	rs11768481	C	A	5.23e-12	-0.0185561	0.00268957	0.34
96823724	rs75674569	G	A	2.58e-09	-0.0253377	0.00425258	0.0997
96858409	rs4310804	C	G	7.55e-10	-0.0181873	0.00295425	0.247
97702876	rs6568832	G	A	1.74e-10	0.018869	0.00295768	0.246
97707069	rs1799068	G	T	2.59e-10	0.0166096	0.0026262	0.379
98275354	rs11692435	G	A	4.47e-08	0.0250526	0.00458161	0.0848
98362355	rs2925128	C	T	3.67e-10	0.0168199	0.00268304	0.385
98597552	rs1381287	C	T	1.81e-12	0.0180166	0.00255561	0.467
98636905	rs12195240	G	A	1.08e-18	0.0249108	0.0028224	0.285
99071478	rs13437771	A	G	1.39e-14	-0.0271098	0.00352046	0.155
99204101	rs8027457	T	C	1.88e-09	0.0153138	0.00254876	0.489
99693843	rs55913542	G	T	3.25e-08	0.0185623	0.0033556	0.175
100347745	rs6936160	C	T	4.2e-13	0.0201068	0.002775	0.302
100648356	rs1108130	T	A	1.57e-14	0.0239436	0.00311719	0.212
100672408	rs13392222	A	C	1.93e-10	-0.0234375	0.00368286	0.139
101252635	rs12855717	C	T	1.22e-09	0.0155237	0.00255553	0.462
101329173	rs12530388	A	C	5.83e-13	-0.0183617	0.00254876	0.489
103186838	rs7901883	G	A	1.98e-10	-0.0192575	0.00302602	0.23
103929588	rs72780746	T	C	2.05e-14	-0.025763	0.00336835	0.173
103960351	rs11594623	T	C	7.45e-20	0.0274396	0.00300826	0.234
104126983	rs1901477	A	G	2.07e-31	0.030437	0.00260995	0.489
104432494	rs11889814	A	C	3.44e-08	-0.0210265	0.00381356	0.128
104640052	rs12244388	G	A	4.31e-22	0.0258153	0.00267118	0.35
106078937	rs34970111	C	T	1.28e-08	-0.0145557	0.00255718	0.458
106455988	rs10060196	C	A	1.29e-12	0.0183116	0.00258191	0.419
106460460	rs9787523	T	C	1.42e-09	-0.0156273	0.00258312	0.418
106825618	rs72789626	T	A	5.13e-12	-0.0256431	0.00371678	0.136
106929313	rs11192347	G	A	6.15e-10	-0.02645	0.00427392	0.104
107365642	rs17165769	A	G	9.56e-10	0.0159396	0.0026064	0.395
107997514	rs6437769	C	T	3.74e-08	0.0142141	0.00258225	0.419
108994161	rs3800227	A	G	3.64e-09	0.017178	0.00291194	0.258
111100585	rs11766326	T	C	1.79e-11	-0.017544	0.00260951	0.494
111658371	rs118202	G	T	1.9e-29	-0.0367484	0.00326089	0.188
111979741	rs76460663	C	G	4.15e-11	-0.04235	0.00642109	0.0409
112467612	rs3934797	G	A	1.12e-10	-0.0212975	0.00330203	0.182
112618346	rs77215829	A	C	2.02e-10	-0.0240447	0.00378293	0.131
112912811	rs2155646	T	C	9.44e-48	0.0377772	0.00260069	0.4
113240183	rs3811038	T	C	1.58e-11	0.0191404	0.00284069	0.279
113660576	rs1713676	A	G	5.38e-11	-0.0167262	0.00255073	0.477
113994505	rs238896	G	A	3.65e-11	-0.0168674	0.00254865	0.49
114147927	rs9288999	G	A	1.5e-09	0.0174411	0.00288687	0.265
114940159	rs6968380	G	A	1.05e-17	-0.0234192	0.00273354	0.319
115374642	rs290601	C	T	1.14e-08	0.0163102	0.0028566	0.274
115378364	rs10885480	T	C	3.83e-11	-0.0186775	0.00282539	0.284
117523709	rs10233018	A	G	4.77e-22	0.0246124	0.00254945	0.484
117822149	rs6438436	C	T	5.33e-14	0.024737	0.00328806	0.184
118302515	rs12053870	T	G	1.02e-09	0.0156164	0.00255697	0.458
118678712	rs4752018	C	A	4.42e-10	0.0188538	0.00302291	0.231
120519111	rs1927901	T	C	3.1e-08	-0.0141755	0.00256258	0.447
121083279	rs1109480	G	A	1.84e-10	-0.0166917	0.00261962	0.384
121530888	rs540860	A	G	5.75e-12	0.0176086	0.00255762	0.457
121954709	rs10953957	G	A	3.66e-08	0.0144058	0.00261707	0.386
122023187	rs1834306	A	G	1.96e-08	-0.0144852	0.00258089	0.421
122061948	rs4837631	C	T	2.03e-09	-0.0153574	0.00256313	0.446
125680419	rs9423279	C	G	3.06e-12	-0.0185808	0.00266256	0.355
128073097	rs1759433	G	A	1.69e-09	0.0153647	0.00255018	0.48
131945722	rs9826984	G	A	3.87e-08	-0.0140529	0.00255718	0.458
131966264	rs1106363	C	T	9.2e-11	0.0173746	0.00268095	0.345
132098205	rs2010921	G	A	2.47e-10	0.0174291	0.00275235	0.311
132593831	rs77283305	G	A	3.91e-08	-0.015196	0.00276519	0.306
133380790	rs11611651	G	A	2.05e-09	0.0271143	0.00452534	0.0868
133589846	rs10279261	G	A	6.05e-13	-0.0188726	0.00262221	0.382
133840652	rs1561112	T	C	3.84e-09	-0.0152438	0.00258779	0.413
133865452	rs329124	A	G	1.96e-10	-0.0163871	0.00257498	0.428
134334588	rs34553878	A	G	1.17e-09	0.0246707	0.00405584	0.111
134907263	rs7026534	T	G	2.68e-09	-0.016603	0.00279052	0.296
136406155	rs71602617	C	T	2.1e-08	-0.0177655	0.00317039	0.216
137474783	rs7696257	G	A	6.78e-09	0.0153313	0.00264489	0.366
137571174	rs34399632	A	G	1.46e-10	0.0193504	0.00301835	0.232
137989785	rs10858334	C	G	1.18e-09	0.022871	0.00375997	0.14
140886963	rs13109980	G	A	3.37e-16	-0.0221816	0.00271803	0.326
143510148	rs1116690	A	G	2.16e-08	0.0162912	0.00291194	0.258
145412271	rs74697736	G	A	2.43e-15	0.0222963	0.00281579	0.287
146140132	rs6756212	C	T	3.49e-40	-0.033888	0.00255441	0.465
147106319	rs2279829	C	T	2.05e-08	-0.0173766	0.00309605	0.216
147719648	rs2319545	C	A	8.3e-11	0.0232366	0.00357698	0.149
147797913	rs13110073	T	C	3.24e-21	-0.0246426	0.00260626	0.395
147825689	rs16826827	T	C	9.17e-09	-0.0222069	0.00386572	0.124
149543102	rs10935779	C	T	2.95e-08	-0.0143272	0.00258578	0.415
154206358	rs12027999	T	C	5.33e-10	-0.0243588	0.00392068	0.12
154839646	rs1385108	C	T	3.84e-10	0.0187045	0.00298746	0.239
155034632	rs45444697	C	G	2.72e-10	0.0196902	0.00311719	0.212
155682556	rs1445649	T	C	8.48e-16	0.0205716	0.00255553	0.462
156431856	rs73008357	A	C	2.44e-08	-0.0223095	0.00400046	0.121
157393770	rs963354	C	A	4.21e-08	0.0150489	0.00274753	0.313
157707571	rs1173461	C	T	9.51e-10	0.0166092	0.00271589	0.327
157738258	rs9331343	T	C	3.9e-08	-0.0141345	0.00257204	0.432
158284861	rs1714521	A	C	3.07e-10	-0.0162953	0.00258949	0.411
158882320	rs10698713	G	A	2.38e-09	-0.033517	0.00561747	0.0544
159048333	rs1449012	C	T	1.77e-09	-0.0153734	0.00255515	0.463
161018271	rs11956866	T	G	7.82e-09	-0.0148382	0.00257133	0.433
161761866	rs9850597	G	A	1.65e-08	-0.018571	0.00328806	0.184
161816880	rs1722666	C	T	2.17e-08	0.0160932	0.00287654	0.268
162101261	rs11678980	G	A	5.19e-12	0.0176689	0.00256098	0.45
162802993	rs12474587	G	T	4.83e-21	0.0242306	0.00257423	0.429
163807748	rs1737329	C	G	5.08e-09	0.0170292	0.00291194	0.258
164862639	rs357304	T	C	5.4e-09	0.0166757	0.00285986	0.273
165096435	rs3909281	T	G	1.62e-16	0.0210672	0.00255477	0.464
165427280	rs3843905	C	T	5.41e-09	-0.0151458	0.00259749	0.403
166063680	rs79476395	A	G	1.04e-11	0.0333743	0.00491012	0.0726
166250244	rs13007361	G	A	2.29e-08	0.0175338	0.00313906	0.208
166778503	rs6890961	C	T	2.13e-13	-0.0193109	0.00263031	0.376
166989513	rs4044321	A	G	1.75e-17	-0.022641	0.00266088	0.356
167614971	rs2173019	T	A	2.98e-17	0.028207	0.00333816	0.177
170299916	rs10042827	T	C	9.41e-10	0.0167171	0.00273354	0.319
172521827	rs7600835	G	A	1.8e-08	-0.0151216	0.00268576	0.342
173072584	rs1187820	C	T	2.69e-08	-0.0142712	0.00256732	0.439
173288534	rs359431	C	T	3.16e-08	-0.0141982	0.00256669	0.44
173353739	rs16828799	G	T	1.83e-08	0.0197692	0.00351124	0.156
174104743	rs2901785	G	A	1.47e-11	-0.0173083	0.00256313	0.446
175718927	rs9841807	C	T	1.35e-08	0.0162535	0.00285986	0.273
176875795	rs62340589	G	C	4.31e-08	0.0174134	0.00317923	0.201
179783167	rs147052174	G	T	2.3e-10	0.0623094	0.00982745	0.0171
181409057	rs7631379	T	C	3.94e-11	0.0208014	0.00315028	0.206
182027603	rs6750529	C	T	9.26e-12	0.0199074	0.00291936	0.256
190957480	rs35656245	G	A	2.23e-08	0.0159456	0.00285016	0.276
199523122	rs17229285	C	T	1.27e-09	-0.0154796	0.00254827	0.495
200936399	rs3115418	T	C	2.79e-08	-0.0142249	0.002559	0.454
202843875	rs62193862	G	A	1.99e-08	0.0238463	0.00424879	0.0999
210302043	rs12739243	T	C	4.45e-12	-0.0212518	0.00307064	0.221
225365635	rs4674916	C	A	3.06e-11	-0.0180262	0.00271446	0.328
226332033	rs4674993	A	G	4.85e-14	-0.0240053	0.00318518	0.2
236872829	rs12563365	G	A	1.05e-10	0.0165589	0.00256428	0.444
237852083	rs876793	T	C	5.69e-11	-0.0179245	0.00273664	0.349

## Sheet: Supplementary Table5
Supplementary Table 5:Effect estimates for associations of genetic instruments with DrnkWk risk.
Position	rsID	Reference.Allele	Alternate.Allele	p.value	exposure.beta	exposure.se	MAF
430975	rs77165542	C	T	5.63e-11	-0.0260109	0.00397124	0.0349
2209888	rs4548913	G	A	3.11e-08	-0.00835995	0.00151127	0.368
3446091	rs3748034	G	T	1.67e-08	-0.0117403	0.00208194	0.143
4548453	rs705687	A	G	8.15e-10	-0.010904	0.00177589	0.215
7462969	rs3803800	A	G	1.5e-10	0.0113789	0.00177708	0.214
8642218	rs7950166	C	T	9.89e-11	-0.0097992	0.00151566	0.363
20013793	rs2764771	G	A	4.02e-10	0.0098906	0.00158174	0.307
20949917	rs13250583	C	T	4.7e-08	-0.00971754	0.00178012	0.213
24810681	rs17177078	C	T	1.27e-13	-0.0223155	0.00301176	0.0626
25035711	rs4815364	G	A	1.02e-08	0.00858236	0.00149854	0.384
27124360	rs500321	A	T	4.92e-09	-0.00966936	0.00165343	0.264
27643725	rs11030084	C	T	1.72e-08	-0.0106068	0.00188093	0.184
27730940	rs1260326	T	C	8.05e-45	0.0208898	0.00148834	0.399
28754684	rs378421	G	A	4.83e-14	-0.0112055	0.00148681	0.404
29715500	rs2854334	A	G	7.51e-10	0.00922098	0.00149781	0.385
29892184	rs113443718	G	A	1.19e-10	-0.0102083	0.00158463	0.305
33837334	rs58107686	C	A	7.79e-10	-0.00974713	0.00158537	0.328
39406254	rs7682824	C	T	2.77e-08	0.00835609	0.00150322	0.548
41946519	rs9607814	C	A	4.31e-08	-0.010181	0.00185879	0.2
42151306	rs4501255	C	G	4.83e-10	0.0106934	0.00171894	0.235
45155276	rs13383034	C	T	6.31e-22	0.014927	0.0015512	0.329
47397353	rs56030824	G	A	1.15e-13	-0.0116019	0.00156298	0.322
49214274	rs281379	G	A	4.91e-21	0.0137223	0.00145784	0.492
51895882	rs10876188	C	T	4.84e-08	-0.00798685	0.00146308	0.457
53052169	rs9950000	C	T	9.38e-10	-0.0091177	0.0014909	0.395
54674235	rs3809162	A	G	1.19e-09	0.00906092	0.00148961	0.397
55080437	rs4092465	A	G	4.39e-08	-0.00829188	0.00151388	0.365
57274519	rs1123285	C	G	8.14e-09	-0.00889737	0.00154416	0.335
58782779	rs2180870	T	C	1.12e-08	-0.0121775	0.0021328	0.135
63581507	rs13032049	A	G	3e-10	0.0101946	0.00161798	0.283
64527399	rs1217091	T	C	7.05e-11	0.0121608	0.00186539	0.188
64872590	rs62044525	C	G	1.03e-10	-0.0121732	0.00188285	0.184
66407700	rs12088813	A	C	1.58e-08	-0.00932905	0.00164916	0.267
69131281	rs7185555	G	C	4.24e-08	-0.0111005	0.00202667	0.153
69783020	rs10085696	A	G	1.12e-09	-0.0114089	0.00187308	0.186
70968431	rs13094887	A	T	8.57e-11	-0.0103097	0.00158893	0.301
71491890	rs5024204	A	T	2.55e-09	0.00970271	0.00162847	0.278
72338507	rs79616692	G	C	4.11e-12	0.0163023	0.00235058	0.108
73042443	rs6460047	T	C	9.69e-11	0.0116235	0.00179569	0.208
74334462	rs828867	G	A	2.15e-09	0.00875716	0.0014636	0.455
75027880	rs2472297	C	T	3.1e-10	0.010606	0.00168541	0.249
78524597	rs10438820	C	T	1.76e-08	0.00897178	0.00159349	0.298
81601464	rs10506274	G	T	5.78e-10	-0.0090374	0.00145841	0.484
85457240	rs62250685	A	G	1.05e-21	-0.0143571	0.00150009	0.386
86796012	rs12907323	A	G	9.93e-09	0.0084966	0.00148131	0.411
87854395	rs4916723	A	C	1.72e-11	-0.00995226	0.00147867	0.416
92170791	rs4842786	G	A	2.73e-09	-0.0087978	0.00147867	0.416
93994255	rs13066454	C	T	4.13e-09	-0.00877595	0.00149196	0.398
94844947	rs28929474	C	T	1.34e-11	-0.0367996	0.00543764	0.0183
98275354	rs11692435	G	A	2.53e-11	0.0174499	0.00261585	0.0852
98977515	rs10236149	A	G	1.18e-09	-0.0134981	0.00221908	0.123
99678691	rs12499107	A	G	4.45e-09	0.0126612	0.00215872	0.131202
100000136	rs1154414	T	C	3.74e-17	0.0176304	0.00209382	0.141
100286085	rs2165670	G	A	1.67e-22	0.0230804	0.00236427	0.106
100273594	rs36052336	A	G	1.23e-09	-0.0184288	0.00303378	0.061496
101243023	rs4699791	G	A	6.58e-14	0.0185707	0.0024772	0.0957
103188709	rs13107325	C	T	1.53e-22	-0.0275045	0.00281598	0.0722
103840115	rs35034355	G	A	2.87e-08	-0.00809682	0.00145894	0.479
104610138	rs11625650	G	A	2.89e-08	-0.00956809	0.00172405	0.233
108755622	rs55932213	A	G	9.55e-09	0.00948827	0.0016542	0.264
109345993	rs10978550	T	C	7.15e-11	-0.0117483	0.00180211	0.206
110507806	rs7074871	G	A	1.86e-08	-0.00939985	0.00167216	0.255
113424042	rs10750025	C	T	4.89e-11	0.0103214	0.00157036	0.314
113660576	rs1713676	A	G	4.29e-08	-0.00799198	0.00145913	0.478
116075001	rs4938230	C	A	1.48e-10	0.0128104	0.00199821	0.158
121544285	rs682011	T	C	2.22e-08	0.00821245	0.00146791	0.441
125093880	rs17665139	C	T	1.59e-08	-0.0115601	0.00204676	0.149
131576287	rs9838144	G	C	2.65e-08	-0.00996422	0.00179252	0.209
133658168	rs12795042	A	C	3.25e-08	-0.00831901	0.00150387	0.377
141124607	rs2011092	T	C	7.35e-09	-0.00890041	0.00154006	0.339
143648579	rs4690727	C	G	2.43e-11	0.010817	0.00161972	0.282
144225215	rs13024996	C	A	5.72e-13	-0.0109126	0.00151477	0.364
144412335	rs12655091	G	A	1.25e-08	-0.00831211	0.00146029	0.47
147956293	rs72859280	G	T	4.44e-09	0.0228853	0.00390192	0.0362
152968372	rs10004020	G	A	2.43e-08	0.00905233	0.00162323	0.28
153489744	rs6951574	T	C	1.58e-19	0.0132222	0.00146283	0.458
155902003	rs55872084	G	T	6.32e-09	0.00997874	0.00171894	0.235
158187811	rs6787172	T	G	4.27e-08	-0.00803089	0.00146623	0.446
165119792	rs10753661	G	A	3.76e-08	-0.00863813	0.00156927	0.316
173848808	rs28680958	G	A	5.13e-10	-0.0109965	0.00176994	0.217
205719532	rs823114	G	A	2.31e-09	0.00876774	0.00146742	0.447
225475560	rs56337305	T	C	1.63e-10	-0.00958838	0.00149928	0.383

## Sheet: Supplementary Table6
Supplementary Table 6:Effect estimates for associations of genetic instruments with diabetes risk.
Position	SNP	Other	Risk	MAF	p.value	exposure.beta	exposure.se	score
295795	rs6600191	C	T	17.5	9.3e-13	0.0582689	0.00765306	1
744972	rs1531583	G	T	4.58	3.5e-14	0.122218	0.0178571	0.95
1784403	rs56337234	T	C	49.7	8.6e-18	0.0582689	0.00765306	0.88
2197286	rs4929965	G	A	38.3	4e-26	0.0676586	0.00765306	0.89
2691500	rs231361	G	A	25.6	5e-25	0.076961	0.00765306	0.96
2850828	rs234853	A	G	24.8	6.8x10-16	0.076961	0.0102041	0.97
3241845	rs362307	C	T	7.68	1.1e-09	0.076961	0.0127551	0.93
3583173	rs3751837	C	T	22	1.4e-08	0.0392207	0.00765306	0.98
4045440	rs1377807	G	C	31.2	4.2e-13	0.0487902	0.00765306	0.99
4291928	rs10974438	A	C	35.7	1.5e-14	0.0487902	0.00765306	0.98
4300172	rs11063028	T	C	18	8.5e-11	0.0582689	0.00765306	1
4376089	rs4238013	T	C	20.9	3.2e-11	0.0582689	0.00765306	0.94
4384844	rs76895963	G	T	1.98	1.4e-69	0.482426	0.0433673	0.72
4948862	rs7249758	G	A	20.4	3.4e-09	0.0487902	0.0102041	0.98
7070642	rs7240767	T	C	37.6	1.6e-08	0.0392207	0.00765306	0.98
7231843	rs9379084	A	G	11.3	3.3e-21	0.10436	0.0127551	0.91
7240848	rs75253922	T	C	19.1	2.7e-08	0.0487902	0.00765306	0.98
7549681	rs1641523	T	C	42.8	1.2e-10	0.0487902	0.00765306	0.97
7970635	rs4804833	G	A	39	7.7e-13	0.0487902	0.00765306	0.96
9785187	rs7222481	G	C	32.4	1.4e-08	0.0392207	0.00510204	1
9974824	rs17689007	A	G	46.7	2.5e-09	0.0392207	0.00510204	1
10808687	rs57327348	T	A	21.8	4.5e-08	0.0392207	0.0102041	0.95
12307894	rs11257655	C	T	21.8	1.5e-32	0.0861777	0.00765306	0.99
12336507	rs11709077	A	G	12.4	1.8e-36	0.131028	0.0127551	1
12871099	rs2066827	T	G	23.5	4.2e-08	0.0487902	0.00765306	0.78
13038415	rs3111316	G	A	41.2	6.3e-13	0.0487902	0.00765306	0.97
14610134	rs3845281	A	G	9.61	2.3e-11	0.076961	0.0102041	0.99
14753745	rs17250977	A	G	3.76	2e-11	0.113329	0.0178571	0.81
14763828	rs141521721	C	A	2.36	2.7e-08	0.122218	0.0229592	0.96
14898282	rs17168486	C	T	18.1	2.3e-17	0.0676586	0.00765306	0.99
15063569	rs10228066	C	T	46.3	1.1e-28	0.0676586	0.00765306	1
16574669	rs11680058	G	A	13.7	1.4e-08	0.0582689	0.0102041	0.78
17661802	rs4925109	G	A	31.6	2.8e-12	0.0487902	0.00765306	1
17792869	rs12640250	A	C	28.5	3.7e-08	0.0392207	0.00510204	0.98
19067833	rs7022807	A	G	40.1	2.7e-10	0.0392207	0.00510204	1
19388500	rs8107974	A	T	7.69	3.3e-15	0.0953102	0.0127551	0.99
19830921	rs10096633	T	C	12.3	1.1e-12	0.0676586	0.0102041	1
20241069	rs7867635	T	C	41.2	4e-08	0.0392207	0.00765306	0.95
20679709	rs7756992	A	G	27.4	2.4e-88	0.139762	0.0102041	1
21466795	rs13041756	T	C	10.7	1.4e-08	0.0582689	0.0102041	0.99
22134172	rs10757283	C	T	43	1.7x10-41	0.10436	0.0102041	0.98
23288935	rs17122772	C	G	22.8	1.6e-08	0.0392207	0.00765306	0.91
23510044	rs17013314	A	G	3.13	8.4x10-9	0.10436	0.0204082	0.97
23512896	rs4279506	C	G	39	4.8e-08	0.0582689	0.0102041	0.96
25643221	rs17802463	T	G	26.9	2.9e-08	0.0392207	0.00510204	1
26453283	rs718314	A	G	25.3	8.4e-11	0.0487902	0.00765306	1
26776999	rs34584161	G	A	24	2.2e-10	0.0487902	0.00765306	0.97
27730940	rs1260326	T	C	39.3	6.5e-25	0.0676586	0.00510204	1
27965150	rs10842994	T	C	19.5	4.1e-20	0.076961	0.00765306	0.99
28198677	rs1708302	T	C	48.8	1.1e-48	0.0953102	0.00765306	1
28410683	rs1412234	T	C	32.3	1.9e-10	0.0392207	0.00765306	0.99
28534898	rs4923543	G	A	33.2	4.5e-08	0.0392207	0.00765306	1
28915217	rs8046545	A	G	35.9	1.9e-08	0.0392207	0.00765306	0.98
29413019	rs71372253	T	C	6.42	4.4e-08	0.076961	0.0127551	0.89
30045789	rs11642430	C	G	39.9	2.2e-09	0.0392207	0.00510204	0.99
30609554	rs6518681	A	G	8.64	1.1e-12	0.0861777	0.0127551	0.98
30728452	rs917195	T	C	23	4.2e-11	0.0487902	0.00765306	0.94
30863938	rs10954772	C	T	31.4	1.8e-09	0.0392207	0.00765306	0.99
31042452	rs11842871	T	G	26.6	1.2e-08	0.0392207	0.00765306	0.96
32348841	rs117001013	T	C	8.83	1.7e-08	0.0676586	0.0127551	0.99
32573415	rs601945	A	G	17.8	4.7e-08	0.0582689	0.0102041	0.88
32596704	rs2268078	G	A	34.3	2.3e-10	0.0392207	0.00765306	0.98
32927778	rs145678014	T	G	4.33	2e-10	0.10436	0.0178571	0.94
33302882	rs17522122	G	T	47.4	3.2e-09	0.0392207	0.00510204	0.98
33554302	rs576674	A	G	16.9	8.3e-10	0.0487902	0.00765306	0.99
34074476	rs12001437	T	C	37.2	2.8e-10	0.0392207	0.00765306	0.99
34247047	rs77136196	C	T	4.2	1.6e-08	0.10436	0.0229592	0.93
34982148	rs2767036	A	C	29.1	3.3e-08	0.0392207	0.00765306	1
36046451	rs10962	G	C	22.6	9.9e-10	0.0487902	0.0102041	0.89
36278709	rs62080313	T	C	12.3	1e-08	0.0582689	0.0102041	1
38848419	rs8017808	T	G	25.7	2.1e-08	0.0392207	0.00765306	0.99
38873115	rs34715063	T	C	12.4	2.3e-19	0.0953102	0.0127551	0.89
40035928	rs3768321	G	T	20	2.6e-26	0.0861777	0.00765306	0.98
40409243	rs34298980	C	T	49.7	9.3e-10	0.0392207	0.00510204	0.89
40731411	rs34855406	G	C	27.7	2.3e-12	0.0487902	0.00765306	1
41489920	rs5758223	G	A	28.3	3.8e-08	0.0392207	0.00510204	1
41508577	rs13262861	A	C	17.1	4e-12	0.0676586	0.0102041	0.97
41809205	rs11070332	G	A	35.8	1.1e-13	0.0487902	0.00510204	0.98
43042364	rs1800961	C	T	3.53	2.3e-22	0.165514	0.0204082	0.98
43430440	rs6708643	G	A	49.9	3.9e-08	0.0392207	0.00765306	0.97
43698028	rs80147536	T	A	9.57	2.7e-29	0.122218	0.0127551	1
43814190	rs6458354	T	C	28.9	2.1e-12	0.0487902	0.00765306	0.99
43877934	rs1061810	C	A	28.8	6e-13	0.0487902	0.00765306	0.99
44255643	rs878521	G	A	24.5	1.9e-13	0.0582689	0.00765306	0.97
44324730	rs738408	C	T	22.6	1.4e-10	0.0487902	0.0102041	0.98
44682589	rs6884702	A	G	39.3	1.5e-10	0.0392207	0.00765306	0.99
45411941	rs429358	C	T	15.4	2.6e-18	0.076961	0.0102041	0.92
45598564	rs6063048	A	G	27.5	2.2e-11	0.0487902	0.00765306	0.99
45912013	rs7115753	G	A	44.9	3.8e-09	0.0392207	0.00510204	0.98
46157019	rs10406431	G	A	43.8	9.6e-14	0.0487902	0.00510204	0.95
46925539	rs11926707	T	C	37.4	2.1e-08	0.239017	0.0535714	0.95
47060322	rs35895680	A	C	32.2	2.5e-15	0.0582689	0.00765306	0.96
47529947	rs7124681	C	A	41	5.1e-09	0.0392207	0.00510204	1
47569003	rs3810291	G	A	32.7	8.9e-12	0.0487902	0.00765306	0.94
48832135	rs11699802	T	C	46.4	1.8e-11	0.0392207	0.00765306	0.98
49980596	rs4688760	C	T	31.6	3.5e-10	0.0392207	0.00765306	0.93
50356850	rs1801645	T	C	27.5	1.5e-08	0.0392207	0.00765306	0.85
50788778	rs3798519	A	C	18.4	2.6e-12	0.0582689	0.0102041	1
51096095	rs963740	T	A	28.7	2.1e-08	0.0392207	0.00510204	1
51223594	rs34454109	T	A	22.9	7.1e-09	0.0392207	0.00765306	0.99
51256091	rs58432198	T	C	11.9	2.1e-10	0.0676586	0.0102041	0.94
51791225	rs17261179	C	T	48.3	1.3e-08	0.0392207	0.00765306	1
52100489	rs3811978	A	G	16.7	7.7e-11	0.0582689	0.00765306	1
52818664	rs2102278	A	G	31.9	3.7e-08	0.0392207	0.00765306	0.95
53050646	rs72926932	A	C	8.39	1e-14	0.0861777	0.0127551	1
53091553	rs2456530	C	T	12.7	5.4e-09	0.0582689	0.0102041	0.98
53127677	rs2581787	G	T	43.7	2.4e-08	0.0392207	0.00765306	1
53412620	rs279744	A	C	30.9	3.1x10-8	0.0392207	0.00510204	1
54675384	rs17684074	C	G	26	2.9e-08	0.0392207	0.00765306	0.99
54828827	rs76263492	G	T	4.52	6.3e-09	0.0861777	0.0178571	0.95
55808475	rs465002	C	T	25.8	6.1e-38	0.10436	0.00765306	0.99
56876228	rs9957145	A	G	17.1	8.1e-09	0.0487902	0.0102041	0.98
57456802	rs117483894	A	G	3.69	3.9e-08	0.0953102	0.0178571	0.99
58366634	rs9537803	T	C	27.7	4.6e-08	0.0392207	0.00765306	1
58981064	rs10193538	G	T	39	8.9e-09	0.0392207	0.00765306	1
59077406	rs9563615	T	A	29	6.4e-11	0.0487902	0.00765306	1
59307725	rs6545714	A	G	39.2	8.9e-09	0.0392207	0.00765306	1
60583665	rs243024	G	A	46	2.5e-20	0.0582689	0.00510204	1
60845884	rs12454712	C	T	38.6	4.6e-13	0.0487902	0.00510204	0.87
62203304	rs60276348	C	T	14	2.6e-08	0.0487902	0.0102041	0.93
62579891	rs12140153	T	G	9.49	1.3e-08	0.0676586	0.0127551	0.94
62693175	rs59944054	G	A	23.8	1.5e-08	0.0582689	0.0102041	0.97
63871292	rs7178762	T	C	46	5.4e-10	0.0392207	0.00510204	1
63962339	rs3774723	A	G	15.6	1.6e-13	0.0676586	0.0102041	0.99
64701146	rs9860730	G	A	29.6	4.9e-15	0.0582689	0.00765306	1
65287896	rs2249105	G	A	36.6	2.2e-14	0.0953102	0.0127551	1
65294799	rs1783541	C	T	20.4	2e-14	0.0582689	0.00765306	0.98
65892507	rs61676547	G	C	19.2	2.9e-11	0.0582689	0.00765306	0.98
66358347	rs1042725	C	T	49	1.8x10-13	0.0487902	0.00765306	1
67714246	rs4976033	A	G	41.1	1e-09	0.0487902	0.00765306	0.96
68080886	rs4776970	T	A	35.9	5e-09	0.0392207	0.00510204	1
69448758	rs11820019	C	T	2.67	5.1e-12	0.14842	0.0229592	0.88
69651866	rs862320	T	C	42.2	3.9e-11	0.0392207	0.00765306	1
71321279	rs177045	A	G	31.6	6.6e-18	0.0676586	0.00765306	0.99
71466578	rs2642588	T	G	29.8	2.2e-14	0.0487902	0.00765306	0.99
72460398	rs77464186	C	A	16.4	4.7e-33	0.10436	0.0102041	0.99
72865183	rs13085136	T	C	7.17	1.5e-08	0.076961	0.0127551	0.87
75003678	rs2307111	C	T	39.5	2.1e-16	0.0487902	0.00765306	1
75234872	rs72802342	A	C	7.69	4e-32	0.157004	0.0153061	0.95
75932129	rs13737	T	G	24.1	5.6e-10	0.0487902	0.00765306	0.98
76424949	rs4457053	A	G	30.4	8.4e-18	0.0582689	0.00765306	0.96
77671721	rs2272163	A	C	38.2	9.6e-09	0.0392207	0.00765306	0.98
77818128	rs1005752	C	A	28.5	2.5e-29	0.076961	0.00765306	0.99
78430607	rs1316776	A	C	35.2	2.6e-12	0.0487902	0.00765306	1
79932041	rs17836088	G	C	21.7	6.7e-14	0.0582689	0.0102041	1
80717156	rs1359790	A	G	28	2.4e-31	0.0861777	0.00765306	1
81534790	rs2925979	C	T	30	1.4e-14	0.0487902	0.00765306	0.99
81905590	rs17791513	G	A	6.83	3.1e-14	0.0953102	0.0127551	0.98
84308948	rs2796441	A	G	40.8	4.4e-24	0.0676586	0.00765306	0.98
86577352	rs7719891	A	G	25.9	2.4e-08	0.0392207	0.00765306	0.99
89564055	rs12920022	T	A	15.8	3.4e-09	0.0487902	0.00765306	0.94
89769340	rs11202627	C	T	15.2	4.7e-08	0.0582689	0.0102041	1
90423293	rs4932265	C	T	26.7	4.2e-20	0.0676586	0.00765306	0.99
91511260	rs12910825	A	G	36.1	1.6e-15	0.0487902	0.00765306	0.99
91963722	rs8010382	A	G	42.1	6.5e-09	0.0392207	0.00510204	0.94
92708710	rs10830963	C	G	27.7	4.8e-43	0.0953102	0.00765306	0.97
93013531	rs57235767	T	C	29.4	5.9e-10	0.0392207	0.00765306	0.99
94462427	rs10882101	C	T	41.3	1.4e-08	0.0582689	0.0102041	1
95091911	rs6821438	G	A	46.6	4e-11	0.0392207	0.00765306	1
95928560	rs2197973	C	T	46.3	3.6e-08	0.0392207	0.00765306	1
95961626	rs10097617	C	T	48.5	3.3e-11	0.0392207	0.00765306	1
97001682	rs55653563	C	A	26.8	2.2e-09	0.0392207	0.00765306	0.98
97737741	rs149364428	G	A	1.04	1.8e-12	0.239017	0.0433673	0.86
97848775	rs77864822	G	A	6.76	1.1e-08	0.076961	0.0153061	0.97
102422968	rs115505614	C	T	4.99	1.3e-30	0.173953	0.0178571	0.87
102486254	rs11496066	C	T	18.2	1.1e-08	0.076961	0.0153061	1
103444978	rs39328	C	T	43.3	3.7e-08	0.0392207	0.00765306	1
103894071	rs62007683	T	G	34.7	3.1e-08	0.0392207	0.00765306	1
104140848	rs1580278	A	C	47.3	2.2e-10	0.0392207	0.00510204	0.95
107431688	rs4946812	A	G	32.6	8.2e-09	0.0392207	0.00510204	0.95
108629780	rs1426371	A	G	26.1	8.2e-12	0.0487902	0.00765306	0.95
109947213	rs7987740	C	T	39.1	4e-08	0.0392207	0.00765306	1
114740337	rs184509201	G	C	1.82	1.2e-13	0.19062	0.0306122	0.91
114758349	rs7903146	T	C	29.5	0	0.314811	0.0102041	0.99
117495667	rs6976111	C	A	31.3	1.2e-08	0.0392207	0.00765306	0.98
117532790	rs1127215	T	C	41.6	1.6e-13	0.0487902	0.00510204	1
118185025	rs3802177	A	G	31.5	1.1e-55	0.10436	0.00765306	0.98
118412373	rs34965774	G	A	14.4	2e-09	0.0582689	0.0102041	0.98
120526982	rs1493694	C	T	10.9	2.7e-16	0.0861777	0.0102041	0.99
121347612	rs11688682	C	G	27.2	4.2e-09	0.0487902	0.00765306	0.85
121432117	rs56348580	C	G	31.1	2.3e-13	0.0487902	0.00765306	0.99
122915345	rs72631105	G	A	19	3.7e-09	0.0582689	0.0102041	0.88
123065778	rs11708067	G	A	22.8	5.2e-32	0.0861777	0.00765306	1
123450765	rs4148856	G	C	21.9	1.7e-10	0.0487902	0.0102041	0.99
124193181	rs2280141	G	T	48.4	1.4e-13	0.0487902	0.00765306	1
124468572	rs7978610	C	G	33.5	2e-08	0.239017	0.0535714	1
124926637	rs649961	C	T	46.5	9.9e-10	0.0392207	0.00510204	0.99
126792095	rs11759026	A	G	23.2	2.4e-18	0.0676586	0.00765306	0.97
127416930	rs2800733	G	A	28.4	6e-11	0.0487902	0.00765306	1
128234144	rs10750397	G	A	28.2	8.3e-13	0.0487902	0.00765306	1
128398938	rs67232546	C	T	20.7	1.3e-11	0.0582689	0.00765306	0.98
128711742	rs17772814	A	G	8.49	5.4e-10	0.076961	0.0153061	0.77
129333182	rs9828772	G	C	10.2	4.2e-08	0.0582689	0.0102041	0.98
129568078	rs1561927	T	C	26.9	1.5e-09	0.0392207	0.00765306	0.99
130457914	rs1562396	A	G	31.9	9.9e-18	0.0582689	0.00765306	0.92
133069698	rs12811407	G	A	33.1	1.7e-12	0.0487902	0.00765306	0.92
133864599	rs329122	G	A	42.9	3.6e-09	0.0392207	0.00510204	0.99
136149229	rs505922	T	C	33.2	3.9e-12	0.0487902	0.00765306	1
137083193	rs1296328	C	A	44.6	3.5e-08	0.0392207	0.00765306	0.97
137300960	rs9494624	G	A	29	6.1e-09	0.0392207	0.00765306	0.99
139241030	rs28505901	A	G	24.8	6.7e-26	0.0861777	0.0102041	0.83
139835329	rs2982521	T	A	38	1.3e-09	0.0487902	0.00765306	1
145507304	rs4977213	T	C	37.5	9.1e-14	0.0487902	0.00765306	0.97
145879883	rs12719778	C	T	46.2	5e-09	0.0392207	0.00510204	0.97
147861633	rs35999103	C	T	15.5	9.7e-09	0.0487902	0.0102041	1
150066540	rs62271373	T	A	5.53	1e-09	0.0861777	0.0153061	0.92
150537635	rs62492368	G	A	30.8	1.1e-10	0.0487902	0.00765306	0.99
151017991	rs145904381	C	T	1.33	2.6e-08	0.173953	0.0357143	0.79
152417881	rs74653713	A	C	4.29	1.2e-08	0.0953102	0.0178571	0.99
153513369	rs7669833	A	T	29.6	1.2e-14	0.0582689	0.00765306	0.99
156930550	rs6459733	C	G	32.7	2.4e-17	0.0582689	0.00510204	0.97
157652753	rs28819812	A	C	32.3	2.2e-08	0.0392207	0.00765306	1
157928196	rs3934712	T	C	20.6	3.2e-08	0.0487902	0.0102041	1
158339550	rs13426680	G	A	6.27	6.7e-10	0.0861777	0.0127551	0.99
160770312	rs474513	G	A	48.3	8.1e-10	0.0392207	0.00510204	1
161135544	rs3772071	C	T	28.7	1.2e-11	0.0487902	0.00765306	1
164133001	rs4709746	T	C	13.2	5.8e-09	0.0582689	0.0102041	0.96
165513091	rs10195252	C	T	41.4	6e-25	0.0676586	0.00510204	0.99
168218841	rs7629630	T	A	14.3	2.5e-08	0.0487902	0.0102041	1
170733076	rs9873618	A	G	29	4.8e-21	0.0676586	0.00765306	0.99
183738460	rs2872246	C	A	45.4	1.5e-08	0.0392207	0.00765306	1
185503456	rs6780171	T	A	31.4	9e-56	0.131028	0.0102041	1
185717759	rs58730668	C	T	14.2	1.3e-13	0.0676586	0.0102041	1
186665645	rs3887925	C	T	45.3	3.1e-22	0.0676586	0.00765306	0.98
187740899	rs4686471	T	C	39	1.7e-20	0.0582689	0.00765306	1
214159256	rs340874	T	C	44.5	1.6e-22	0.0676586	0.00765306	0.99
219748818	rs2820446	G	C	29.5	3.3e-16	0.0582689	0.00765306	1
219859171	rs113414093	G	A	5.14	6.6e-09	0.113329	0.0229592	0.61
227101411	rs2972144	A	G	36.2	2.1e-46	0.0953102	0.00765306	1
229672955	rs348330	A	G	36.1	2.7e-14	0.0487902	0.00765306	0.95
235690800	rs291367	A	G	36.8	4.7e-10	0.0392207	0.00765306	1

## Sheet: Supplementary Table7
Supplementary Table 7:Effect estimates for associations of genetic instruments with BMI risk.
Position	SNP	Other_Allele	Tested_Allele	MAF.x	exposure.beta	exposure.se	p.value
416815	rs4639527	G	A	0.3012	-0.0172	0.0019	3.3e-20
1273845	rs10275044	T	A	0.2075	-0.0129	0.0023	3.3e-08
2152655	rs2429150	C	A	0.4164	-0.0111	0.0018	2.7e-10
4060707	rs895330	G	C	0.1924	0.0201	0.0023	5.5e-19
6418275	rs7784465	C	T	0.1393	-0.0164	0.0025	1.1e-10
9792872	rs17681708	C	T	0.3123	-0.0106	0.0018	7.2e-09
11831420	rs17820822	G	T	0.3554	0.0143	0.0018	2.9e-15
15197115	rs11987383	C	A	0.12	-0.0147	0.0026	2.8e-08
15873407	rs11128760	G	A	0.4026	0.011	0.0017	3.1e-10
15943910	rs1075901	C	T	0.4361	-0.0121	0.0016	1.2e-13
18454825	rs17724992	G	A	0.2596	0.0183	0.0019	1e-22
20255123	rs11074446	C	T	0.1306	0.0225	0.0024	1.8e-20
20639811	rs4366093	C	T	0.3202	-0.0121	0.0018	6.7e-11
20705590	rs11753081	G	T	0.1749	0.0138	0.0021	8.9e-11
21116998	rs12964689	G	A	0.4824	0.0203	0.0017	5.1e-32
21470536	rs40245	T	A	0.3591	0.011	0.0018	1.9e-09
24354300	rs4307239	G	A	0.4578	-0.0115	0.0017	3.9e-11
27040082	rs4906908	G	T	0.4747	-0.0103	0.0017	2.5e-09
27777012	rs7874154	C	T	0.4979	-0.0127	0.0017	1.8e-13
28620036	rs9507983	C	T	0.3928	-0.0156	0.0018	1.4e-18
28973883	rs4372836	C	T	0.3034	0.0142	0.0018	7.3e-16
29349688	rs8067737	C	T	0.1101	0.0166	0.003	3.2e-08
30785593	rs6121381	T	A	0.1531	-0.0147	0.0024	9.4e-10
33554147	rs419261	C	T	0.4042	0.0106	0.0017	1.9e-10
34311481	rs29938	C	T	0.3275	-0.015	0.0017	6.7e-18
35018412	rs2425241	C	T	0.06741	-0.0197	0.0033	2.7e-09
35080931	rs329277	G	T	0.4789	-0.0099	0.0017	1.1e-08
35512183	rs17327461	C	T	0.4498	0.0125	0.0016	1.5e-14
36230485	rs9544915	C	T	0.1399	0.014	0.0025	1.6e-08
37046657	rs4670626	C	T	0.3572	-0.0113	0.0018	4.9e-10
38332318	rs881301	C	T	0.4182	-0.0097	0.0017	2.4e-08
40604945	rs4820408	G	T	0.408	0.0151	0.0017	2.1e-19
42637232	rs3826705	C	T	0.1206	-0.0157	0.0027	6.6e-09
44522617	rs10268050	C	T	0.2046	-0.0113	0.002	3.5e-08
48954905	rs7561278	C	T	0.214	0.0159	0.0021	5.7e-14
49936102	rs2230590	C	T	0.4925	-0.0239	0.0017	4.1e-44
50233352	rs930295	C	A	0.1583	0.0211	0.0023	1e-19
54694130	rs10467530	G	C	0.1365	0.0148	0.0026	2e-08
56603985	rs13432055	C	T	0.2859	-0.0117	0.0018	8.9e-11
58402479	rs9527706	G	A	0.2714	-0.0115	0.0018	5.1e-10
60908307	rs340025	C	T	0.4276	-0.0124	0.0017	1e-13
62522315	rs8567	G	A	0.4768	-0.009	0.0016	4.3e-08
62594677	rs2481665	C	T	0.4408	0.0161	0.0016	7.2e-23
62713143	rs925018	G	C	0.3235	-0.013	0.0018	1.4e-13
68205604	rs1819844	G	A	0.1797	0.0143	0.0021	2.6e-11
72444583	rs7123876	C	T	0.246	-0.0119	0.0019	2.2e-10
72837239	rs7531118	C	T	0.4604	-0.0256	0.0016	3.6e-54
76779612	rs6564360	G	A	0.1905	-0.0135	0.0022	1.2e-09
77557339	rs12035349	G	A	0.1295	-0.0188	0.0026	1.1e-12
77799657	rs4886869	G	A	0.3952	-0.01	0.0018	2.9e-08
79432359	rs12595749	G	A	0.4286	0.0141	0.0017	5.7e-16
79499850	rs10146527	C	T	0.3639	0.0137	0.0017	2.3e-15
81058652	rs12593036	G	A	0.2993	0.0154	0.0019	3.8e-16
82872628	rs7206608	G	C	0.3146	-0.0132	0.0019	1.3e-12
86766153	rs7557796	C	T	0.3476	0.016	0.0018	2.3e-19
94180627	rs7869771	C	A	0.2647	0.014	0.0019	4.9e-13
95728898	rs6235	G	C	0.2702	-0.0175	0.0019	1.5e-19
96080883	rs3822683	G	A	0.2187	0.0145	0.0021	6.1e-12
100830040	rs4303732	C	T	0.3974	0.0144	0.0017	2.2e-16
117017530	rs12420725	G	A	0.05858	-0.0226	0.0037	1.3e-09
117267884	rs573455	G	A	0.453	-0.0093	0.0016	1.6e-08
132641959	rs4936175	C	T	0.4445	-0.0122	0.0017	1.4e-12
137675541	rs13201877	G	A	0.1399	-0.0152	0.0024	2.7e-10
174478100	rs12564992	G	A	0.1144	-0.0196	0.0026	5.3e-14
183486117	rs262956	G	T	0.3472	0.0125	0.0018	6.1e-12
632348	rs13021737	G	A	0.1681	-0.0574	0.0021	7.5e-157
1708801	rs12044597	G	A	0.4971	-0.0143	0.0016	1.7e-18
1839564	rs8097544	G	A	0.1523	-0.02	0.0025	9.3e-16
2103668	rs6461115	G	A	0.2285	0.0144	0.0019	1.2e-13
2136065	rs7217226	G	T	0.3596	-0.013	0.0017	2.6e-14
2234690	rs10840606	G	A	0.1741	-0.0164	0.0024	3.2e-12
2585792	rs11251352	G	A	0.4012	-0.0109	0.0018	7e-10
5283252	rs1000940	G	A	0.2987	-0.0154	0.0018	1.1e-17
5542513	rs6463489	C	T	0.1087	0.0157	0.0026	3.1e-09
6612832	rs1884897	G	A	0.3692	-0.0194	0.0017	1.3e-30
6701400	rs10083803	C	T	0.2605	-0.0127	0.0019	5.9e-11
6715390	rs6577584	G	T	0.3463	-0.0131	0.0018	3.7e-13
6959840	rs7042372	G	A	0.3427	0.0122	0.0018	3.8e-11
8741401	rs7556169	G	A	0.3857	-0.0103	0.0018	5.4e-09
9724750	rs977540	G	A	0.2383	0.014	0.0019	2.5e-13
11284336	rs10779751	G	A	0.2744	0.0139	0.0018	2.5e-14
12994140	rs12609744	C	T	0.3069	-0.0126	0.0019	3.6e-11
13189275	rs9367368	C	T	0.3033	0.0121	0.0018	1e-11
14095900	rs13263601	C	A	0.3478	-0.0154	0.0018	2.2e-17
14651283	rs11790280	C	T	0.3862	-0.0103	0.0018	7.1e-09
15099816	rs1040881	C	T	0.3257	0.0106	0.0018	1.1e-08
15129459	rs4985155	G	A	0.3369	0.012	0.0017	3e-12
15819495	rs8123881	G	A	0.1299	-0.0196	0.0024	4.4e-16
16600664	rs6818414	C	T	0.492	-0.0097	0.0017	1.6e-08
17287106	rs6968554	G	A	0.3602	-0.01	0.0017	3.5e-09
17301672	rs761423	C	T	0.45	0.0113	0.0017	5.5e-11
17394073	rs10832778	G	C	0.3778	-0.0125	0.0017	1.3e-13
18215247	rs273504	G	A	0.4266	-0.0153	0.0018	4.4e-18
18514827	rs1477887	G	A	0.4567	-0.0138	0.0017	2e-15
19078274	rs2842385	G	A	0.1981	-0.012	0.0022	3.4e-08
19378671	rs998732	G	A	0.1578	0.0171	0.0022	2e-14
19776828	rs12776880	T	A	0.3172	0.0128	0.0019	3e-11
19789528	rs2304130	G	A	0.0853	0.0176	0.003	2.9e-09
20375351	rs9931967	G	T	0.4918	0.0163	0.0017	1e-20
20441050	rs4858193	C	T	0.2779	0.0129	0.0019	1.6e-11
23389571	rs11781222	C	T	0.1286	0.0158	0.0024	5.3e-11
23876240	rs6900723	C	T	0.324	-0.0112	0.0018	1.4e-09
24578458	rs7195386	C	T	0.4986	0.0133	0.0017	1.1e-14
25106437	rs6804842	G	A	0.428	-0.0156	0.0017	3.6e-21
25150296	rs10182181	G	A	0.4753	-0.0325	0.0016	6.7e-90
25428296	rs9291467	C	T	0.4625	0.014	0.0017	6.7e-16
26698848	rs11971041	G	A	0.09384	-0.021	0.0031	1e-11
27167942	rs17446091	C	T	0.2074	-0.0123	0.002	1.8e-09
28074563	rs1038088	G	T	0.4919	-0.0117	0.0016	4.6e-13
28561990	rs6448587	C	A	0.1891	0.0167	0.0023	2.3e-13
28857645	rs7187776	G	A	0.4073	-0.0265	0.0016	1.4e-58
29158495	rs1552717	T	A	0.1348	0.0149	0.0025	3.5e-09
30296853	rs8102137	C	T	0.3237	-0.0193	0.0018	1.7e-25
30683879	rs2866816	C	T	0.2607	0.0129	0.002	5.6e-11
30843533	rs1345148	C	T	0.3966	-0.0111	0.0017	2.5e-10
30856464	rs1362910	G	A	0.4185	0.0121	0.0017	1.2e-12
31016196	rs11668301	G	A	0.1518	0.021	0.0024	1.9e-18
31843528	rs4284600	C	T	0.4712	-0.0118	0.0017	1.3e-11
32368524	rs215632	G	A	0.3618	0.0152	0.0018	3.7e-17
33184288	rs9595908	C	T	0.3723	0.0159	0.0017	4.2e-21
33379440	rs10772055	G	C	0.1344	-0.0172	0.0024	2.1e-12
34503776	rs7844647	C	T	0.2681	0.0123	0.0018	2.8e-11
34617144	rs2814992	G	A	0.3401	-0.0245	0.0017	4.1e-45
35057883	rs4796243	G	A	0.3029	-0.0124	0.0019	6.1e-11
35673470	rs9806058	T	A	0.123	0.0164	0.0026	4e-10
38214150	rs17757975	C	T	0.1482	0.0143	0.0024	4.2e-09
39238610	rs762147	G	A	0.2708	-0.0115	0.0019	3.3e-09
39573713	rs16966801	G	A	0.2016	-0.0156	0.0022	1.1e-12
40101060	rs1956151	G	A	0.1787	-0.013	0.0022	7.3e-09
40309436	rs13047416	G	C	0.3769	0.0154	0.0018	2.2e-17
40627020	rs2836961	C	A	0.3835	-0.0102	0.0017	1.1e-09
41880909	rs2733287	C	A	0.4829	-0.0157	0.0017	6.8e-20
42418446	rs28350	G	A	0.193	0.0177	0.0022	3.5e-15
42653567	rs2838006	C	T	0.3617	-0.0126	0.0018	5.4e-12
42676480	rs9349239	G	A	0.492	0.0122	0.0017	1.3e-12
43728534	rs12577642	T	A	0.314	-0.0213	0.0018	9.9e-31
44914134	rs2425857	G	A	0.4409	0.0116	0.0017	2.8e-11
45182527	rs10938397	G	A	0.4317	-0.0324	0.0016	3.4e-86
45395619	rs2075650	G	A	0.1394	0.0244	0.0023	1.5e-25
46252346	rs208015	C	T	0.0784	0.0356	0.0034	1.4e-25
46487168	rs946526	C	T	0.04332	-0.0314	0.0043	1.7e-13
46570896	rs427943	C	A	0.4331	-0.017	0.0017	7.3e-23
47272423	rs12587412	G	T	0.4896	0.0146	0.0017	4.8e-17
49064487	rs2768950	G	A	0.2507	0.0116	0.0019	7.5e-10
49828663	rs7531656	G	A	0.3246	0.0195	0.0017	7.4e-29
50803050	rs987237	G	A	0.1803	-0.0409	0.0021	9.3e-84
51593616	rs4077093	G	T	0.217	0.0128	0.0022	5.1e-09
51748610	rs3736485	G	A	0.4557	0.0134	0.0016	2.5e-16
51825285	rs1358808	G	C	0.3265	-0.0142	0.0018	9.2e-15
52479487	rs8092503	G	A	0.2315	-0.0165	0.0019	2.3e-17
52548037	rs12443621	G	A	0.4668	-0.0096	0.0017	3.2e-08
52815905	rs2710323	C	T	0.4804	-0.0141	0.0016	4.8e-18
53453326	rs1512065	G	A	0.2371	0.0138	0.0021	5.7e-11
53777176	rs2680648	C	T	0.235	0.016	0.002	3.8e-15
54157497	rs559267	G	A	0.3358	-0.0115	0.0017	3e-11
55281901	rs7601895	G	C	0.2957	0.0149	0.0019	1.7e-15
55505360	rs2192158	G	A	0.4601	0.0129	0.0017	8.3e-14
56114861	rs12488237	C	T	0.05227	-0.0235	0.0036	4.5e-11
56489343	rs12448738	C	A	0.1371	-0.0168	0.0025	2.8e-11
56883319	rs7243357	G	T	0.1728	0.0194	0.0021	9.1e-20
58935282	rs4671328	G	T	0.4467	0.0219	0.0017	2.2e-36
59208302	rs6879326	C	T	0.4953	-0.0098	0.0017	1.3e-08
60253877	rs925421	G	A	0.2657	0.0116	0.002	5.8e-09
60285100	rs980329	C	T	0.2484	-0.0133	0.002	2.5e-11
60739250	rs9951893	C	T	0.4751	-0.0115	0.0017	3.3e-11
60964108	rs7975187	G	A	0.2074	-0.0128	0.0021	1.4e-09
61445514	rs8033510	C	T	0.3713	0.0106	0.0018	5.1e-09
62127121	rs310618	C	T	0.3288	-0.0108	0.0018	5.5e-09
62360464	rs217671	G	A	0.2719	-0.0144	0.0019	1.3e-13
62848319	rs13417156	C	T	0.4361	-0.0144	0.0017	2.6e-17
63297672	rs2012927	G	A	0.3348	0.0129	0.0017	7.4e-14
63793238	rs11635675	G	T	0.3535	0.0124	0.0018	1.3e-11
64168193	rs2367112	G	T	0.4919	0.0119	0.0016	2.3e-13
64720693	rs4737183	G	A	0.4705	0.0112	0.0017	1.1e-10
65594820	rs7102454	C	T	0.3435	-0.0158	0.0018	2.4e-18
65884191	rs892261	C	T	0.4429	-0.0103	0.0017	2.2e-09
66175682	rs25832	G	A	0.268	0.0118	0.0019	9.2e-10
66205704	rs9540493	G	A	0.4419	0.0139	0.0017	8.1e-17
66741387	rs11629783	G	C	0.2308	0.0146	0.002	9.8e-13
68381978	rs2307022	G	A	0.3344	0.0135	0.0017	5.5e-15
69562127	rs7607351	C	T	0.4193	0.0119	0.0017	8.4e-12
69789755	rs3902951	G	T	0.2455	-0.0134	0.002	7e-12
70514828	rs7919	C	A	0.4495	-0.0158	0.0017	1e-19
70539559	rs11915371	C	A	0.2038	-0.0149	0.0021	2.6e-12
73439070	rs1431659	G	A	0.2656	0.0196	0.0019	6e-24
73498528	rs11150911	C	A	0.2809	0.0133	0.0018	4.7e-13
73922654	rs9688431	C	T	0.06034	0.0231	0.0035	2.4e-11
74094721	rs13227433	G	T	0.2562	-0.0156	0.002	1.4e-14
74997762	rs12042908	G	A	0.4362	0.0184	0.0016	1.4e-29
75003678	rs2307111	C	T	0.3962	0.0265	0.0016	1.6e-58
76386075	rs629443	G	T	0.2501	0.0116	0.0019	1.4e-09
77055885	rs740157	G	A	0.4322	0.0116	0.0016	1.8e-12
77228222	rs1405348	G	A	0.4324	-0.0204	0.0017	6.2e-32
77417584	rs1544459	C	T	0.4536	-0.0103	0.0016	2.2e-10
78611724	rs12939549	G	A	0.4335	0.018	0.0016	2.7e-28
79563749	rs9530843	C	A	0.4442	0.0128	0.0018	4.8e-13
80052073	rs9905991	G	A	0.4483	0.01	0.0017	8.3e-09
80791708	rs2154297	C	T	0.2879	-0.0115	0.0019	1.2e-09
80818639	rs12514473	C	T	0.2313	0.0167	0.002	8.8e-17
82465797	rs11115176	C	T	0.2399	0.0121	0.0019	2e-10
87410904	rs7899106	G	A	0.04777	-0.0331	0.0037	1e-18
87730027	rs7444298	G	A	0.2461	0.0179	0.002	7.8e-19
87988733	rs2304607	G	A	0.148	-0.032	0.0025	1.7e-36
88308044	rs12888545	G	A	0.2519	-0.0136	0.002	9.1e-12
88897891	rs3739733	G	A	0.2197	0.0132	0.0021	5.3e-10
89054667	rs4148155	G	A	0.1127	0.0188	0.0026	5e-13
89966202	rs10830452	G	A	0.3288	-0.0111	0.0018	2.1e-09
90296588	rs9362662	G	A	0.4799	0.0112	0.0017	1.2e-10
90595383	rs2731222	C	A	0.2703	0.0131	0.0019	1.5e-11
91512339	rs1951455	C	T	0.2747	-0.0145	0.0019	4.5e-14
92570921	rs12101393	G	C	0.2197	0.0127	0.0021	1.5e-09
93232057	rs13247665	C	T	0.3593	-0.0139	0.0018	1.4e-14
95271404	rs7181498	C	T	0.3691	0.0163	0.0018	1e-19
95582606	rs12680842	G	A	0.3205	0.0133	0.0018	4.4e-14
96922191	rs1927790	C	T	0.4109	-0.0148	0.0016	1.8e-19
96943994	rs1973993	C	T	0.4096	-0.0208	0.0017	4.7e-33
97258752	rs10131890	C	A	0.0497	-0.0222	0.0039	1.6e-08
99064466	rs13240600	G	A	0.1552	0.0204	0.0024	3.5e-17
99120484	rs7334078	C	T	0.2882	0.0121	0.0019	2.2e-10
99560183	rs651548	G	A	0.3677	0.0139	0.0018	2e-14
99769388	rs577525	C	T	0.4324	-0.0166	0.0017	9.7e-22
101947453	rs3134353	T	A	0.3868	-0.0125	0.0018	2.5e-12
102183594	rs2850969	C	T	0.1427	-0.0165	0.0024	1.3e-11
102395440	rs17094222	C	T	0.2039	-0.0181	0.002	2.2e-19
102436738	rs12615778	G	A	0.3058	0.0104	0.0019	3.9e-08
102649451	rs8016771	G	T	0.08752	-0.019	0.0031	1.1e-09
103061366	rs10118701	G	A	0.3227	-0.0163	0.0018	1.1e-18
103246470	rs3803286	G	A	0.3431	0.0181	0.0018	4.1e-23
103658096	rs4764949	G	A	0.3357	0.0184	0.0018	1.7e-23
104396304	rs10989568	G	A	0.4619	0.0107	0.0017	6.6e-10
104606130	rs1436343	G	A	0.4078	-0.0141	0.0017	7.3e-16
104799007	rs156151	G	C	0.1912	-0.0165	0.0021	1.9e-14
106506697	rs7710595	C	A	0.466	0.0101	0.0017	5e-09
107342662	rs13321566	G	A	0.1841	-0.0135	0.0023	4.7e-09
107977075	rs17531363	C	A	0.3033	0.0133	0.0019	2e-12
108119071	rs4273371	C	T	0.4984	-0.0115	0.0016	1.2e-12
109072075	rs7024334	G	T	0.2258	0.0138	0.002	3.1e-12
111984244	rs2479958	G	A	0.4925	0.0154	0.0018	1.5e-17
112318484	rs12033257	G	A	0.3835	0.0146	0.0018	2.4e-15
112713436	rs326889	C	T	0.3928	-0.0129	0.0018	2.4e-13
112871372	rs11066301	G	A	0.4339	0.0114	0.0016	4.4e-12
113234679	rs719802	C	T	0.3803	0.0101	0.0018	9.5e-09
114437708	rs4766710	G	A	0.0642	0.0229	0.0035	3.7e-11
115124089	rs7694732	G	A	0.4378	0.0099	0.0017	8.7e-09
115623272	rs12417072	G	A	0.1149	-0.0151	0.0027	2e-08
116662038	rs2721965	C	A	0.3335	0.0171	0.0018	1.1e-20
116937546	rs6804181	T	A	0.1787	0.0153	0.0023	5.5e-11
118863061	rs11781699	C	T	0.1896	-0.0132	0.0021	3.1e-10
119571541	rs4624596	C	T	0.1851	0.0136	0.0023	2.2e-09
120378483	rs1928295	C	T	0.4461	0.0141	0.0016	5.4e-18
121942512	rs4936671	G	C	0.3672	0.0105	0.0018	6.2e-09
122522375	rs7941030	C	T	0.3859	-0.0112	0.0017	2e-11
126594078	rs17636031	C	T	0.2701	-0.016	0.0019	1.2e-17
130466854	rs972283	G	A	0.4849	0.0096	0.0016	5.1e-09
130731284	rs4864201	C	T	0.3531	0.0141	0.0017	1.5e-16
131619847	rs1593304	G	A	0.1993	0.0126	0.0022	1.3e-08
131957293	rs1625427	C	T	0.3496	0.013	0.0018	1.4e-12
132879047	rs12675063	T	A	0.1131	-0.0156	0.0026	1.3e-09
133481917	rs7968230	G	A	0.3226	0.0131	0.0018	1.6e-12
133865452	rs329124	G	A	0.4233	0.0131	0.0017	5.3e-14
134601012	rs12364470	G	T	0.1626	-0.0178	0.0022	1.1e-15
135898984	rs6786582	C	T	0.2745	-0.0159	0.0018	7.5e-18
137083193	rs1296328	C	A	0.4343	0.0179	0.0018	4.9e-24
138794149	rs1814170	T	A	0.1054	0.0203	0.0029	2.1e-12
139080745	rs13174863	G	A	0.1548	-0.0192	0.0023	2.9e-16
140646121	rs11792069	G	A	0.17	0.0145	0.0024	6.5e-10
140881964	rs769674	T	A	0.3219	0.0135	0.0018	2.2e-13
140992235	rs3844598	G	A	0.479	-0.0095	0.0017	3.8e-08
142959931	rs2890652	C	T	0.1759	-0.017	0.0023	2.5e-13
143663206	rs331949	C	T	0.3734	-0.011	0.0017	1e-10
145986668	rs1455137	C	A	0.3803	-0.0106	0.0017	4.4e-10
147376805	rs11736228	T	A	0.2587	0.0139	0.002	4.1e-12
150668514	rs4725984	C	T	0.359	-0.0128	0.0017	1.4e-13
151018861	rs6587552	G	A	0.2409	0.0173	0.002	1.6e-17
151198990	rs16828086	G	C	0.383	0.0103	0.0018	1e-08
153075491	rs6827083	G	A	0.4309	-0.0097	0.0016	4.8e-09
153381622	rs2185027	C	A	0.2968	-0.0135	0.0018	5e-14
154991389	rs905938	C	T	0.2675	-0.0149	0.0019	1.2e-15
155983710	rs11577179	G	A	0.3721	-0.0108	0.0017	1.5e-10
156018263	rs7600699	G	C	0.1579	-0.0149	0.0024	6.4e-10
156299313	rs7615297	G	C	0.1465	0.0149	0.0024	5.7e-10
157985182	rs827092	C	T	0.4169	0.0129	0.0017	1.1e-13
158271680	rs17056301	C	T	0.2636	-0.0118	0.002	2.4e-09
163033350	rs13191362	G	A	0.1198	0.0236	0.0025	5.9e-21
165185571	rs7727781	C	T	0.4795	0.0097	0.0017	1.9e-08
167280354	rs10733051	G	A	0.4802	0.0097	0.0016	2.9e-09
168192944	rs1014194	C	A	0.3566	0.0102	0.0018	1.8e-08
170744815	rs5396	C	T	0.2765	-0.0154	0.0018	3e-17
171632637	rs1522569	G	T	0.1819	0.0164	0.0022	2.9e-13
172599615	rs6738445	C	T	0.2836	-0.0133	0.0018	1.9e-13
173095123	rs39654	G	A	0.4453	-0.0145	0.0017	6.5e-17
174883994	rs6700816	T	A	0.03186	0.0345	0.0051	8.9e-12
175000711	rs10930641	G	A	0.4089	-0.0137	0.0017	3.6e-15
177889480	rs543874	G	A	0.1952	-0.0475	0.002	1.2e-122
181329682	rs6443750	C	T	0.1932	-0.0148	0.0021	3.2e-12
181607676	rs9630985	C	A	0.3244	-0.0177	0.0018	4.4e-22
185834499	rs9816226	T	A	0.1801	-0.0323	0.0021	1.6e-52
190239907	rs10920678	G	A	0.4291	0.0155	0.0016	1.5e-21
195047936	rs12041258	C	T	0.2287	0.0146	0.002	9.5e-13
201841476	rs2820311	G	A	0.3369	-0.0235	0.0018	4.1e-38
204012790	rs7564679	G	A	0.4284	-0.0116	0.0016	1.3e-12
205774839	rs823074	C	T	0.4116	0.0112	0.0017	1.6e-10
206084372	rs12694021	C	A	0.4481	0.0106	0.0017	1e-09
207244783	rs972540	G	A	0.2728	-0.013	0.0018	8e-13
208255518	rs17203016	G	A	0.196	-0.015	0.002	2.1e-13
209543560	rs17014375	G	T	0.1348	-0.0172	0.0025	1.1e-11
211608379	rs4673553	G	T	0.4562	-0.0142	0.0017	2.1e-16
211983316	rs1437929	G	A	0.2878	0.0135	0.0019	9.9e-13
219279097	rs7607369	G	A	0.4387	0.0117	0.0016	9.3e-13
219633869	rs11118308	G	A	0.4703	0.0101	0.0016	4.8e-10
220163543	rs11889536	G	A	0.1493	0.0189	0.0024	6.4e-15
229016917	rs10211055	C	T	0.3456	-0.0157	0.0018	7.2e-18
243722892	rs3753549	C	T	0.1437	-0.0203	0.0025	1.7e-15
947954	rs1608445	G	A	0.435	-0.0104	0.0018	3.7e-09
1846831	rs4516268	C	A	0.1925	-0.0217	0.0021	5.2e-25
12124855	rs2228213	G	A	0.3481	-0.0139	0.0017	4.6e-16
13345450	rs580438	C	T	0.3319	0.0114	0.0018	6.5e-10
27231762	rs4722672	C	T	0.1849	-0.0151	0.0021	1.8e-12
28011963	rs1218822	G	A	0.3337	0.0168	0.0017	1.9e-22
29736838	rs12885454	C	A	0.3431	-0.0185	0.0017	2.4e-27
31033232	rs1045411	C	T	0.2647	-0.0148	0.0019	2.3e-15
31460899	rs7211567	C	T	0.2201	-0.0145	0.0021	4.5e-12
33307987	rs785278	T	A	0.1771	-0.0159	0.0023	2.8e-12
33862727	rs3851083	G	A	0.4325	-0.0102	0.0016	4.1e-10
33963766	rs10408013	C	T	0.2908	0.0111	0.0018	8e-10
35826859	rs7181610	T	A	0.1415	0.0145	0.0025	7.8e-09
39054538	rs1229057	C	T	0.1216	0.017	0.0027	2.8e-10
41310470	rs9814633	G	A	0.3434	0.0122	0.0018	2.1e-11
42308735	rs10460960	G	A	0.1124	0.0197	0.0025	8.1e-15
45921214	rs7239114	G	A	0.4597	0.0124	0.0017	1.2e-13
46878616	rs17035438	G	A	0.09384	0.0199	0.003	3.3e-11
48130893	rs6442101	C	T	0.3183	-0.0117	0.0017	2.5e-11
49459474	rs7120873	C	T	0.111	0.0172	0.0027	3.4e-10
50247468	rs7138803	G	A	0.3772	0.03	0.0017	2.3e-71
50836334	rs2356865	C	T	0.295	-0.0114	0.0019	1.6e-09
50914726	rs12189178	C	T	0.03783	0.0364	0.0046	2.2e-15
51107290	rs17806379	C	T	0.1789	-0.0258	0.0022	1.5e-30
54102206	rs12429545	G	A	0.1248	0.0316	0.0025	9.6e-38
56810539	rs1020548	G	A	0.1656	-0.0132	0.0023	6.6e-09
57120989	rs1657930	G	A	0.1972	-0.0123	0.0022	1.6e-08
59307725	rs6545714	G	A	0.3861	-0.0191	0.0017	9.1e-31
62481063	rs1452075	C	T	0.2723	0.0141	0.0018	1.3e-14
67472713	rs9571687	C	A	0.329	-0.0129	0.0018	2.8e-12
72996162	rs756717	G	A	0.3973	-0.0148	0.0017	5.4e-18
77796889	rs1285245	G	C	0.3669	-0.0121	0.0018	1.7e-11
85696337	rs2634047	G	C	0.2422	-0.0149	0.002	2.5e-13
92976590	rs6690764	G	A	0.2084	-0.0154	0.0022	6.3e-12
98539519	rs901630	C	T	0.3973	-0.0146	0.0017	1.9e-18
103936001	rs6843738	G	A	0.329	-0.0107	0.0017	7.2e-10
103984060	rs7083450	C	T	0.1612	0.0159	0.0023	1.7e-12
104421692	rs6711584	G	A	0.454	0.0128	0.0017	2.2e-13
107439012	rs40067	G	A	0.1713	-0.0266	0.0023	7.1e-30
107617707	rs1730859	G	A	0.3416	-0.0118	0.0017	1.1e-11
110903380	rs6606686	G	C	0.3097	-0.0136	0.0018	7.6e-15
121964349	rs1899689	C	T	0.3986	0.0117	0.0016	1.5e-12
123093541	rs2124499	G	C	0.3718	-0.0123	0.0017	3.4e-13
131897278	rs2781668	C	T	0.1612	0.0169	0.0023	4e-13
134665159	rs10935143	G	A	0.4535	-0.0109	0.0017	2.8e-10
147907202	rs453520	C	T	0.4166	-0.015	0.0017	7e-18
151254297	rs10066835	C	T	0.01637	0.0428	0.0074	6.5e-09
387867	rs11866815	C	T	0.2461	-0.0156	0.0019	1e-16
939480	rs11611246	G	T	0.21	0.024	0.002	5e-32
1410582	rs1884389	C	T	0.4289	-0.0103	0.0017	4e-09
2097158	rs2516739	G	A	0.2171	-0.0159	0.0021	1.4e-14
2444414	rs7535528	G	A	0.3741	-0.0152	0.0018	1.4e-16
3125220	rs4722398	C	T	0.1336	0.0158	0.0025	3.6e-10
3599655	rs12448257	G	A	0.218	0.0184	0.002	8.1e-20
4015729	rs879620	C	T	0.3821	0.0231	0.0018	5.3e-38
4137396	rs17069831	C	T	0.2795	-0.0109	0.0019	2.1e-08
4288577	rs1658820	G	T	0.2468	0.0141	0.0021	5.9e-12
6155557	rs10929925	C	A	0.4301	-0.0143	0.0016	1.8e-18
6873954	rs1241986	G	A	0.1521	-0.0139	0.0024	1.1e-08
8694073	rs12575252	G	C	0.351	-0.0182	0.0017	1.8e-26
8845911	rs1865341	C	T	0.242	0.0128	0.002	2.5e-10
9510030	rs9463175	C	T	0.3483	-0.0108	0.0017	4.2e-10
9511654	rs1394	G	A	0.3596	-0.0154	0.0017	2.8e-19
9514856	rs3915844	G	A	0.1428	0.0152	0.0025	2.2e-09
10788875	rs11783247	C	T	0.4625	-0.0169	0.0016	1.2e-24
11796727	rs1037587	C	T	0.4535	0.0106	0.0017	1.1e-09
11828200	rs4841659	C	T	0.4785	0.0149	0.0017	9.2e-18
12394840	rs1899951	C	T	0.1314	0.017	0.0024	3.1e-12
13294268	rs900144	C	T	0.4326	0.0166	0.0017	8.7e-22
14413931	rs12422552	G	C	0.2663	-0.0134	0.002	1.6e-11
15536311	rs2543132	G	C	0.1866	0.0146	0.0022	5e-11
15670492	rs6474945	G	T	0.4498	-0.0186	0.0016	4.7e-30
16564210	rs4814512	C	A	0.218	0.0133	0.0021	2.3e-10
16719445	rs10962549	C	T	0.168	0.0198	0.0023	2.5e-17
16750129	rs7893571	G	T	0.338	0.0136	0.0018	1.8e-13
17212881	rs10744146	G	A	0.4854	-0.0122	0.0017	1.4e-12
18789007	rs621042	C	A	0.451	-0.0107	0.0017	6.3e-10
19935389	rs12446632	G	A	0.1424	-0.0352	0.0024	2.9e-50
20263058	rs1323068	G	A	0.3207	-0.0114	0.0018	6.9e-10
21261560	rs4986044	C	T	0.4687	-0.0164	0.0016	3.3e-23
21821274	rs7084454	G	A	0.335	0.0193	0.0019	4e-25
21919387	rs7760082	G	A	0.3354	-0.0122	0.0018	2.9e-11
23178748	rs273697	G	A	0.4779	-0.0098	0.0017	1.5e-08
23399932	rs967605	C	T	0.1666	-0.0192	0.0023	1.7e-16
23833071	rs9927848	C	A	0.2674	-0.0122	0.002	6.4e-10
24060075	rs10842240	G	C	0.1158	0.0218	0.0027	3.1e-16
25059442	rs6138482	C	T	0.1974	0.0147	0.002	5.8e-13
25928179	rs10132280	C	A	0.3017	-0.0223	0.0018	5.6e-35
27185904	rs4518345	G	A	0.2842	-0.0117	0.0019	1e-09
27318776	rs3781099	C	T	0.08203	0.021	0.0031	2.5e-11
27679916	rs6265	C	T	0.1951	-0.0412	0.0021	1e-86
28021769	rs1982441	G	T	0.1381	0.0175	0.0026	7e-12
28196413	rs849135	G	A	0.4914	0.0109	0.0016	2e-11
28296863	rs853679	C	A	0.1407	0.0134	0.0022	2.8e-09
28410996	rs1412235	G	C	0.3175	0.0246	0.0017	6e-45
28763321	rs7948120	C	T	0.2598	-0.0132	0.0019	7.3e-12
29994922	rs3814883	C	T	0.4764	0.0232	0.0017	1.1e-40
30243868	rs1782507	G	T	0.3468	-0.0135	0.0018	1.3e-13
30484722	rs8016859	G	C	0.03964	0.0349	0.0043	7.1e-16
31141993	rs1549293	C	T	0.3596	-0.0204	0.0017	7.6e-33
31251276	rs1941697	G	A	0.4538	0.0123	0.0017	1.2e-12
31892592	rs498240	G	A	0.0656	-0.0267	0.0033	1.6e-15
32131303	rs223051	C	T	0.3241	0.0112	0.0018	1.1e-09
32686658	rs6142096	G	A	0.4722	0.0137	0.0017	1.8e-15
33302882	rs17522122	G	T	0.4812	0.0159	0.0017	1.5e-21
33776728	rs4653017	C	T	0.3182	0.0122	0.0018	4.5e-11
33820938	rs10971712	C	T	0.1076	-0.0197	0.0027	6.4e-13
34602870	rs9426003	G	A	0.2952	-0.0116	0.0019	1.4e-09
34942595	rs1106908	G	A	0.4409	-0.0158	0.0016	3.1e-22
36182440	rs1365466	C	T	0.2594	-0.0137	0.0019	3.3e-13
36402716	rs8036040	C	A	0.4932	0.0109	0.0017	2.7e-10
37183628	rs13290794	G	A	0.3582	-0.0141	0.0018	1.9e-15
38053458	rs11583122	C	T	0.07905	0.0182	0.003	7.4e-10
38160754	rs8070454	C	T	0.3869	-0.0098	0.0017	4.2e-09
38692835	rs1000096	C	T	0.3801	-0.0144	0.0018	1.8e-15
39428802	rs10876418	C	T	0.2325	-0.0123	0.0019	2.8e-10
39569571	rs2282231	C	T	0.2249	0.0165	0.0021	4.8e-15
40080069	rs847747	G	T	0.2964	-0.0113	0.0019	2.1e-09
40783323	rs9603697	C	T	0.3186	0.0141	0.0018	2.6e-14
40992698	rs555267	G	T	0.33	0.0126	0.0017	6e-13
41133806	rs7748777	G	A	0.4587	0.0105	0.0016	1.6e-10
41987392	rs2143253	G	A	0.1189	-0.0188	0.0026	1.1e-12
42598463	rs954018	G	A	0.3053	-0.013	0.0018	2.1e-13
42950629	rs10438964	C	T	0.2757	-0.0127	0.0019	7.6e-11
43191033	rs7730004	C	T	0.3307	0.0148	0.0018	9.1e-16
43757896	rs998584	C	A	0.4775	-0.0131	0.0017	1.3e-14
44514468	rs1866510	C	T	0.3498	-0.0105	0.0018	8.1e-09
44784697	rs799449	C	T	0.4495	0.013	0.0017	8.7e-14
46180184	rs11672660	C	T	0.2049	-0.034	0.0021	1.7e-60
46422686	rs12574668	C	A	0.1785	0.0132	0.0023	8.8e-09
46584787	rs12439798	G	T	0.4228	0.0125	0.0017	6.9e-13
46669430	rs9299	C	T	0.3529	0.0121	0.0018	3.6e-11
47090785	rs11079849	C	T	0.3199	-0.0188	0.0019	4.8e-24
47495560	rs6019482	C	T	0.1654	-0.0178	0.0023	2.8e-14
47529947	rs7124681	C	A	0.4133	0.0263	0.0016	3.2e-58
47569003	rs3810291	G	A	0.3297	0.0274	0.0018	2.1e-52
47700027	rs6700838	C	T	0.4041	-0.017	0.0017	2.5e-22
47836302	rs7131262	T	A	0.2605	-0.0216	0.0018	1e-32
48875699	rs9615905	C	T	0.45	0.011	0.0017	2.7e-10
49062590	rs2080454	C	A	0.3789	-0.0129	0.0017	1.7e-14
49616203	rs10269783	G	A	0.3896	0.0133	0.0017	1.4e-15
50564204	rs3807566	G	T	0.443	-0.0127	0.0017	2e-13
50820486	rs9838283	G	A	0.2022	0.0161	0.0026	1e-09
52926216	rs711347	T	A	0.2511	-0.0122	0.0019	4.5e-10
53335512	rs11659764	T	A	0.05297	-0.0253	0.0039	8.9e-11
53680085	rs1937684	T	A	0.3408	0.0112	0.0018	8.7e-10
53693410	rs4278019	T	A	0.2815	0.0112	0.0019	5e-09
53798523	rs8047395	G	A	0.4939	0.0642	0.0017	0
53990465	rs816364	G	A	0.3606	-0.01	0.0018	2e-08
54653258	rs4759073	G	A	0.4005	-0.0116	0.0017	2.8e-11
55013291	rs9475173	G	A	0.3465	0.0108	0.0019	6.6e-09
55221467	rs1492767	C	T	0.4957	0.0094	0.0016	1e-08
55336155	rs8071182	G	A	0.1735	0.0133	0.0022	2.1e-09
56508409	rs4759228	G	C	0.2971	-0.0157	0.0019	5.9e-16
56973793	rs1943477	C	T	0.05823	-0.0198	0.0035	1.4e-08
57838401	rs663129	G	A	0.2301	0.0545	0.0019	1.6e-178
59178258	rs9538141	G	A	0.491	0.0164	0.0017	3.5e-21
60712212	rs6449531	G	A	0.3537	-0.0127	0.0018	2.1e-12
61236462	rs2365389	C	T	0.4143	-0.0174	0.0017	1.3e-25
61728881	rs8075273	C	A	0.2815	-0.0133	0.0018	3.7e-13
62316035	rs12595158	C	T	0.02362	-0.0394	0.0054	1.9e-13
62803841	rs11075489	C	T	0.4828	-0.0111	0.0017	1.3e-10
64082807	rs11600990	C	T	0.1569	-0.0178	0.0023	3.8e-14
65700865	rs11945861	G	A	0.2369	-0.0148	0.002	5e-13
65870073	rs12602912	C	T	0.2048	0.0176	0.0021	9.9e-18
65987164	rs11208662	G	C	0.0884	0.0209	0.0031	2e-11
67202787	rs16932761	G	A	0.2542	-0.014	0.002	1.7e-12
67316600	rs7200919	G	A	0.4134	0.0095	0.0017	9.3e-09
68104367	rs13329567	C	T	0.2308	-0.0293	0.002	1e-50
69224478	rs8089514	T	A	0.359	0.0126	0.0019	1.1e-11
69481969	rs1789165	G	A	0.3611	0.0138	0.0017	8e-16
69556715	rs889398	C	T	0.4247	-0.0196	0.0016	1.3e-32
69598328	rs1035010	C	T	0.2566	0.0139	0.002	6.2e-12
69642315	rs10878946	C	T	0.286	-0.0141	0.0019	3.6e-13
70040558	rs4718966	C	T	0.4183	0.0127	0.0018	4.6e-13
71754545	rs2619976	C	T	0.4132	0.0104	0.0018	6.3e-09
71899586	rs11642001	G	A	0.2121	-0.0137	0.0021	5.1e-11
73093991	rs7164727	C	T	0.319	0.0182	0.0017	3.3e-25
73759552	rs7209235	G	A	0.305	-0.0111	0.0019	8e-09
74689288	rs2170382	C	T	0.1203	0.0172	0.0027	2.4e-10
75101065	rs17207196	C	T	0.4118	-0.0221	0.0018	2.1e-35
75995829	rs8081039	C	T	0.0573	0.0233	0.0038	6.1e-10
76047464	rs12098284	C	T	0.1241	0.0178	0.0026	1.8e-11
76742544	rs1787267	G	C	0.06268	-0.0237	0.0036	3.4e-11
77529783	rs17105272	C	T	0.3186	0.011	0.0019	3.2e-09
77624784	rs775731	C	T	0.4122	-0.0108	0.0017	6.6e-10
77829768	rs1852006	G	A	0.3519	-0.0156	0.0018	4.9e-18
78012618	rs11855853	C	T	0.2649	-0.0145	0.002	2.4e-13
78040259	rs7117238	G	A	0.168	-0.0131	0.0022	2.5e-09
78121458	rs7805441	C	T	0.4908	0.0109	0.0017	3.4e-10
78371890	rs1668633	C	T	0.4262	0.01	0.0017	8.7e-09
78623626	rs17391694	C	T	0.1189	0.0317	0.0025	7.5e-38
79081724	rs4969387	G	C	0.2537	-0.0145	0.002	4.3e-13
79482643	rs934515	G	A	0.1178	0.0185	0.0027	7.6e-12
79940383	rs7144011	G	T	0.2136	0.0282	0.002	5.2e-47
80794681	rs7674623	C	T	0.1976	0.0135	0.0022	5.7e-10
81367391	rs10867256	C	T	0.447	-0.0118	0.0017	8.7e-12
81375457	rs16907751	C	T	0.1047	-0.0209	0.003	1.6e-12
81792112	rs3849570	C	A	0.3414	0.0132	0.0017	3.3e-14
81816251	rs1371108	C	A	0.3247	0.0119	0.0018	9e-11
82379446	rs284227	C	T	0.2552	-0.0147	0.0019	3.5e-15
82438337	rs12922346	G	C	0.2657	0.0136	0.002	1e-11
83433228	rs9294260	G	A	0.4731	0.0147	0.0016	1.8e-19
83763541	rs10511093	C	T	0.07425	-0.0228	0.0034	1.1e-11
85077686	rs733594	C	T	0.282	0.0138	0.0018	5.9e-14
85866335	rs2122042	G	T	0.2056	0.0235	0.002	2.3e-31
87519542	rs7006629	C	T	0.4742	0.0109	0.0017	2.5e-10
87606842	rs1853639	G	A	0.3637	-0.0111	0.0018	1.2e-09
88858208	rs12655756	T	A	0.3697	0.0138	0.0018	1.9e-14
89461609	rs1700137	C	T	0.3121	-0.0121	0.0019	2.5e-10
89899912	rs7313924	G	C	0.2862	0.0101	0.0018	3.5e-08
90428286	rs9714342	C	T	0.4231	-0.0151	0.0019	6.1e-15
92191256	rs10797115	C	T	0.4635	0.0124	0.0017	9.9e-13
92428410	rs2160077	G	A	0.4294	0.0093	0.0016	1.6e-08
93032943	rs2631681	C	T	0.3252	-0.0113	0.0017	8.9e-11
93221105	rs2605603	G	A	0.4887	-0.0103	0.0016	2.5e-10
94206202	rs159032	C	T	0.2439	0.0129	0.002	1.9e-10
96482633	rs4744275	G	A	0.266	0.0144	0.0018	7e-15
97388226	rs2030342	C	T	0.4251	0.0143	0.0017	1.9e-16
97586257	rs10745785	C	T	0.3326	-0.0111	0.0018	1.2e-09
97753223	rs13209872	G	C	0.3403	-0.0152	0.0018	1.4e-16
98320492	rs4372296	C	A	0.2286	-0.0133	0.002	7.6e-11
98626578	rs17096552	G	A	0.1359	-0.0145	0.0025	1.1e-08
99032375	rs793520	G	A	0.3233	0.0105	0.0019	1.9e-08
99671788	rs3850422	G	A	0.446	-0.0114	0.0016	3.7e-12
101144596	rs12147845	C	T	0.1135	0.0199	0.0027	4.5e-13
101481205	rs450231	G	A	0.2466	-0.0127	0.002	2.1e-10
101539384	rs7147503	C	T	0.3697	-0.0119	0.0018	2e-11
102708997	rs7377083	C	A	0.4357	0.02	0.0018	1.4e-27
103188709	rs13107325	C	T	0.07373	0.047	0.0032	1.1e-47
103206115	rs9787495	G	A	0.4366	-0.0103	0.0017	3.1e-09
103417557	rs11496125	C	T	0.4212	0.0169	0.0017	3e-22
103862322	rs2010281	G	A	0.3552	-0.0161	0.0017	6.7e-21
104412049	rs10883759	G	A	0.3023	-0.0122	0.0018	5.4e-12
104493098	rs6919443	G	A	0.4163	-0.0096	0.0017	4.3e-08
104685299	rs12411886	C	A	0.08261	0.0271	0.003	1.5e-19
105466005	rs1451533	G	A	0.273	0.0167	0.0019	1e-17
107820063	rs7640424	C	T	0.2969	-0.0136	0.0018	2.3e-14
108413828	rs11611496	G	A	0.2218	-0.0169	0.002	1.7e-16
108996963	rs3800229	G	T	0.2877	0.0175	0.0018	1.4e-22
109173373	rs10953620	C	A	0.4827	-0.0101	0.0017	5.4e-09
110010962	rs4676084	G	A	0.4101	0.0098	0.0017	1.8e-08
110046698	rs17608150	C	T	0.07536	0.0196	0.0031	1.3e-10
110082886	rs7550711	C	T	0.03058	0.0649	0.005	3.2e-38
111932342	rs6477694	C	T	0.3559	-0.0123	0.0017	3.8e-13
113353254	rs13227658	C	T	0.4466	-0.0157	0.0017	1.7e-19
113955074	rs902695	G	A	0.4798	-0.0103	0.0017	2.2e-09
114399296	rs17681451	G	A	0.08384	-0.0197	0.0031	3.5e-10
114758349	rs7903146	C	T	0.2912	-0.0181	0.0018	1.3e-23
115044850	rs1048932	C	A	0.4162	-0.016	0.0017	3.8e-22
118365210	rs9332817	G	C	0.02561	-0.0382	0.006	1.7e-10
118409640	rs7973955	G	A	0.2847	-0.0126	0.0019	3.7e-11
118672531	rs10886017	C	A	0.2524	0.0152	0.0019	1.4e-15
118852975	rs12731372	C	T	0.2322	0.0116	0.0019	1.2e-09
118913993	rs1003081	C	T	0.4497	0.0121	0.0016	1.3e-13
119546842	rs10923724	C	T	0.4275	-0.0118	0.0016	6.4e-13
120213880	rs2357760	G	A	0.3246	0.0145	0.0017	6.8e-17
121661966	rs3887080	G	A	0.1214	0.0181	0.0026	5.1e-12
122631560	rs7865157	C	T	0.1068	0.0177	0.0028	3.7e-10
122733317	rs7711753	G	A	0.4356	-0.0134	0.0016	3.4e-16
124409502	rs7133378	G	A	0.3269	0.0125	0.0018	9.4e-13
124687767	rs1909586	G	T	0.4025	-0.0106	0.0018	4.8e-09
124925032	rs2875762	G	C	0.2473	0.0139	0.002	1.2e-11
125220036	rs845084	G	A	0.2678	0.014	0.002	1.3e-12
126096522	rs10818810	G	A	0.3908	0.0126	0.0017	1.1e-13
126721231	rs2283093	C	T	0.2066	0.0127	0.0021	3.1e-09
127049237	rs10818938	G	A	0.4215	0.0114	0.0017	5.1e-11
129390800	rs3829849	C	T	0.3589	0.0098	0.0017	5.9e-09
129467340	rs13292976	C	T	0.4458	0.0131	0.0017	3.1e-14
130349119	rs6569648	C	T	0.2274	-0.0126	0.0019	3.7e-11
131027982	rs7871866	G	C	0.1531	0.0187	0.0024	2.3e-14
131758077	rs1320903	G	A	0.3174	0.0216	0.0018	9.2e-32
133767622	rs329651	G	T	0.1945	0.0164	0.0021	9e-15
133783566	rs4740383	G	A	0.416	0.0126	0.0018	1.9e-12
137424509	rs3800649	G	A	0.277	0.0122	0.0019	3.2e-10
137631073	rs7716275	G	T	0.1933	-0.0132	0.0021	2.2e-10
138215228	rs16906845	G	A	0.06683	-0.0225	0.0038	2.2e-09
141275436	rs16851483	G	T	0.06928	0.0369	0.0035	3.2e-26
142293146	rs17551974	C	A	0.1782	-0.0141	0.0022	1.9e-10
142630782	rs903959	T	A	0.3965	0.0106	0.0018	1.6e-09
143960593	rs6710871	G	A	0.1418	0.0179	0.0024	1e-13
144484261	rs2190788	G	T	0.3106	0.0141	0.0019	2.9e-14
145616899	rs7560871	G	A	0.07332	0.0218	0.0034	9.6e-11
147668180	rs11773362	C	T	0.3369	-0.0111	0.0018	1.5e-09
153537893	rs7715256	G	T	0.4219	-0.0166	0.0016	2.2e-24
154309808	rs10499276	C	T	0.1242	0.0172	0.0025	2.2e-12
156893782	rs6767619	G	C	0.345	0.0119	0.0018	8.1e-11
160774459	rs487060	C	T	0.4816	0.011	0.0016	1.6e-11
162129844	rs13110266	G	A	0.4065	-0.0117	0.0017	1.9e-12
163038241	rs17538472	C	T	0.1908	0.0129	0.0022	4.2e-09
167352783	rs248139	G	A	0.1933	0.0133	0.0022	1.2e-09
170459675	rs7730898	G	A	0.271	0.0168	0.0018	4.5e-20
176341188	rs1454148	C	T	0.2668	0.0106	0.0019	4.6e-08
180167906	rs7683836	G	A	0.4595	-0.0114	0.0017	6.3e-11
184044433	rs2293605	C	T	0.1307	-0.0167	0.0027	3.6e-10
193639623	rs13072095	C	T	0.3344	0.0095	0.0017	3e-08
196088464	rs6764533	G	A	0.359	0.0116	0.0018	1.4e-10
197012111	rs10754210	G	A	0.3107	-0.0123	0.0018	3.2e-11
202116238	rs9077	G	A	0.33	-0.0138	0.0019	3.5e-13
213413231	rs7599312	G	A	0.2652	-0.0186	0.0019	6.9e-24
225668524	rs10915840	G	A	0.283	-0.0118	0.0019	1.3e-09
230663576	rs6720868	C	T	0.3286	0.0155	0.0018	5.1e-17
242986063	rs2491864	G	A	0.215	0.0137	0.0021	7.3e-11

## Sheet: Supplementary Table8
Supplementary Table 8: SNP associates with other exposure factors
exposure	SNPs	association with other exposure factors	Link to website
genetic instruments with smoking (AgeSmk)	rs11915747	BMI	http://www.phenoscanner.medschl.cam.ac.uk/?query=rs11915747&catalogue=GWAS&p=5e-8&proxies=None&r2=0.7&build=37
	rs13136239	BMI	http://www.phenoscanner.medschl.cam.ac.uk/?query=rs13136239&catalogue=GWAS&p=5e-8&proxies=None&r2=0.7&build=37
genetic instruments with smoking (CigDay)	rs59208569	BMI	http://www.phenoscanner.medschl.cam.ac.uk/?query=rs59208569&catalogue=GWAS&p=5e-8&proxies=None&r2=0.7&build=37
	rs7766641	BMI	http://www.phenoscanner.medschl.cam.ac.uk/?query=rs7766641&catalogue=GWAS&p=5e-8&proxies=None&r2=0.7&build=37
	rs73229090	alcohol intake	http://www.phenoscanner.medschl.cam.ac.uk/?query=rs73229090&catalogue=GWAS&p=5e-8&proxies=None&r2=0.7&build=37
	rs790564	BMI	http://www.phenoscanner.medschl.cam.ac.uk/?query=rs790564&catalogue=GWAS&p=5e-8&proxies=None&r2=0.7&build=37
	rs12924872	BMI	http://www.phenoscanner.medschl.cam.ac.uk/?query=rs12924872&catalogue=GWAS&p=5e-8&proxies=None&r2=0.7&build=37
	rs699165	BMI	http://www.phenoscanner.medschl.cam.ac.uk/?query=rs699165&catalogue=GWAS&p=5e-8&proxies=None&r2=0.7&build=37
genetic instruments with smoking (SmkCes)	rs1565735	Alcohol intake	http://www.phenoscanner.medschl.cam.ac.uk/?query=rs1565735&catalogue=GWAS&p=5e-8&proxies=None&r2=0.7&build=37
	rs707968	BMI	http://www.phenoscanner.medschl.cam.ac.uk/?query=rs707968&catalogue=GWAS&p=5e-8&proxies=None&r2=0.7&build=37
genetic instruments with smoking (SmkInit)	rs114976176	BMI	http://www.phenoscanner.medschl.cam.ac.uk/?query=rs114976176&catalogue=GWAS&p=5e-8&proxies=None&r2=0.7&build=37
	rs6731872	BMI	http://www.phenoscanner.medschl.cam.ac.uk/?query=rs6731872&catalogue=GWAS&p=5e-8&proxies=None&r2=0.7&build=37
	rs113230003	BMI	http://www.phenoscanner.medschl.cam.ac.uk/?query=rs113230003&catalogue=GWAS&p=5e-8&proxies=None&r2=0.7&build=37
	rs7072776	BMI	http://www.phenoscanner.medschl.cam.ac.uk/?query=rs7072776&catalogue=GWAS&p=5e-8&proxies=None&r2=0.7&build=37
	rs6050446	BMI	http://www.phenoscanner.medschl.cam.ac.uk/?query=rs6050446&catalogue=GWAS&p=5e-8&proxies=None&r2=0.7&build=37
	rs11783093	alcohol intake	http://www.phenoscanner.medschl.cam.ac.uk/?query=rs11783093&catalogue=GWAS&p=5e-8&proxies=None&r2=0.7&build=37
	rs6265	BMI	http://www.phenoscanner.medschl.cam.ac.uk/?query=rs6265&catalogue=GWAS&p=5e-8&proxies=None&r2=0.7&build=37
	rs1004787	alcohol intake	http://www.phenoscanner.medschl.cam.ac.uk/?query=rs1004787&catalogue=GWAS&p=5e-8&proxies=None&r2=0.7&build=37
	rs3172494	BMI	http://www.phenoscanner.medschl.cam.ac.uk/?query=rs3172494&catalogue=GWAS&p=5e-8&proxies=None&r2=0.7&build=37
	rs2526390	BMI	http://www.phenoscanner.medschl.cam.ac.uk/?query=rs2526390&catalogue=GWAS&p=5e-8&proxies=None&r2=0.7&build=37
	rs4759229	BMI	http://www.phenoscanner.medschl.cam.ac.uk/?query=rs4759229&catalogue=GWAS&p=5e-8&proxies=None&r2=0.7&build=37
	rs17616642	BMI	http://www.phenoscanner.medschl.cam.ac.uk/?query=rs17616642&catalogue=GWAS&p=5e-8&proxies=None&r2=0.7&build=37
	rs9538162	BMI	http://www.phenoscanner.medschl.cam.ac.uk/?query=rs9538162&catalogue=GWAS&p=5e-8&proxies=None&r2=0.7&build=37
	rs6730325	BMI	http://www.phenoscanner.medschl.cam.ac.uk/?query=rs6730325&catalogue=GWAS&p=5e-8&proxies=None&r2=0.7&build=37
	rs9302604	BMI	http://www.phenoscanner.medschl.cam.ac.uk/?query=rs9302604&catalogue=GWAS&p=5e-8&proxies=None&r2=0.7&build=37
	rs62246017	alcohol intake	http://www.phenoscanner.medschl.cam.ac.uk/?query=rs62246017&catalogue=GWAS&p=5e-8&proxies=None&r2=0.7&build=37
	rs12740789	BMI	http://www.phenoscanner.medschl.cam.ac.uk/?query=rs12740789&catalogue=GWAS&p=5e-8&proxies=None&r2=0.7&build=37
	rs1514176	BMI	http://www.phenoscanner.medschl.cam.ac.uk/?query=rs1514176&catalogue=GWAS&p=5e-8&proxies=None&r2=0.7&build=37
	rs2587507	BMI	http://www.phenoscanner.medschl.cam.ac.uk/?query=rs2587507&catalogue=GWAS&p=5e-8&proxies=None&r2=0.7&build=37
	rs1549979	BMI、alcohol intake	http://www.phenoscanner.medschl.cam.ac.uk/?query=rs1549979&catalogue=GWAS&p=5e-8&proxies=None&r2=0.7&build=37
	rs57153235	BMI	http://www.phenoscanner.medschl.cam.ac.uk/?query=rs57153235&catalogue=GWAS&p=5e-8&proxies=None&r2=0.7&build=37
	rs6452785	alcohol intake	http://www.phenoscanner.medschl.cam.ac.uk/?query=rs6452785&catalogue=GWAS&p=5e-8&proxies=None&r2=0.7&build=37
	rs1008078	alcohol intake	http://www.phenoscanner.medschl.cam.ac.uk/?query=rs1008078&catalogue=GWAS&p=5e-8&proxies=None&r2=0.7&build=37
	rs13437771	BMI	http://www.phenoscanner.medschl.cam.ac.uk/?query=rs13437771&catalogue=GWAS&p=5e-8&proxies=None&r2=0.7&build=37
	rs1901477	BMI	http://www.phenoscanner.medschl.cam.ac.uk/?query=rs1901477&catalogue=GWAS&p=5e-8&proxies=None&r2=0.7&build=37
	rs10233018	alcohol intake	http://www.phenoscanner.medschl.cam.ac.uk/?query=rs10233018&catalogue=GWAS&p=5e-8&proxies=None&r2=0.7&build=37
	rs4752018	BMI	http://www.phenoscanner.medschl.cam.ac.uk/?query=rs4752018&catalogue=GWAS&p=5e-8&proxies=None&r2=0.7&build=37
	rs329124	BMI	http://www.phenoscanner.medschl.cam.ac.uk/?query=rs329124&catalogue=GWAS&p=5e-8&proxies=None&r2=0.7&build=37
	rs13109980	BMI	http://www.phenoscanner.medschl.cam.ac.uk/?query=rs13109980&catalogue=GWAS&p=5e-8&proxies=None&r2=0.7&build=37
	rs1187820	BMI	http://www.phenoscanner.medschl.cam.ac.uk/?query=rs1187820&catalogue=GWAS&p=5e-8&proxies=None&r2=0.7&build=37
	rs2901785	alcohol intake	http://www.phenoscanner.medschl.cam.ac.uk/?query=rs2901785&catalogue=GWAS&p=5e-8&proxies=None&r2=0.7&build=37
genetic instruments with DrnkWk	rs77165542	BMI	http://www.phenoscanner.medschl.cam.ac.uk/?query=rs77165542&catalogue=GWAS&p=5e-8&proxies=None&r2=0.7&build=37
	rs4548913	BMI	http://www.phenoscanner.medschl.cam.ac.uk/?query=rs4548913&catalogue=GWAS&p=5e-8&proxies=None&r2=0.7&build=37
	rs7950166	BMI	http://www.phenoscanner.medschl.cam.ac.uk/?query=rs7950166&catalogue=GWAS&p=5e-8&proxies=None&r2=0.7&build=37
	rs11030084	BMI	http://www.phenoscanner.medschl.cam.ac.uk/?query=rs11030084&catalogue=GWAS&p=5e-8&proxies=None&r2=0.7&build=37
	rs1260326	Type 2 diabetes	http://www.phenoscanner.medschl.cam.ac.uk/?query=rs1260326&catalogue=GWAS&p=5e-8&proxies=None&r2=0.7&build=37
	rs378421	BMI	http://www.phenoscanner.medschl.cam.ac.uk/?query=rs378421&catalogue=GWAS&p=5e-8&proxies=None&r2=0.7&build=37
	rs13383034	smoking	http://www.phenoscanner.medschl.cam.ac.uk/?query=rs13383034&catalogue=GWAS&p=5e-8&proxies=None&r2=0.7&build=37
	rs56030824	BMI	http://www.phenoscanner.medschl.cam.ac.uk/?query=rs56030824&catalogue=GWAS&p=5e-8&proxies=None&r2=0.7&build=37
	rs62250685	smoking	http://www.phenoscanner.medschl.cam.ac.uk/?query=rs62250685&catalogue=GWAS&p=5e-8&proxies=None&r2=0.7&build=37
	rs13066454	BMI	http://www.phenoscanner.medschl.cam.ac.uk/?query=rs13066454&catalogue=GWAS&p=5e-8&proxies=None&r2=0.7&build=37
	rs13107325	BMI	http://www.phenoscanner.medschl.cam.ac.uk/?query=rs13107325&catalogue=GWAS&p=5e-8&proxies=None&r2=0.7&build=37
	rs9838144	BMI	http://www.phenoscanner.medschl.cam.ac.uk/?query=rs9838144&catalogue=GWAS&p=5e-8&proxies=None&r2=0.7&build=37
	rs823114	BMI	http://www.phenoscanner.medschl.cam.ac.uk/?query=rs823114&catalogue=GWAS&p=5e-8&proxies=None&r2=0.7&build=37
genetic instruments with diabetes	rs234853	BMI	http://www.phenoscanner.medschl.cam.ac.uk/?query=rs234853&catalogue=GWAS&p=5e-8&proxies=None&r2=0.7&build=37
	rs362307	BMI	http://www.phenoscanner.medschl.cam.ac.uk/?query=rs362307&catalogue=GWAS&p=5e-8&proxies=None&r2=0.7&build=37
	rs17689007	BMI	http://www.phenoscanner.medschl.cam.ac.uk/?query=rs17689007&catalogue=GWAS&p=5e-8&proxies=None&r2=0.7&build=37
	rs57327348	BMI	http://www.phenoscanner.medschl.cam.ac.uk/?query=rs57327348&catalogue=GWAS&p=5e-8&proxies=None&r2=0.7&build=37
	rs11257655	BMI	http://www.phenoscanner.medschl.cam.ac.uk/?query=rs11257655&catalogue=GWAS&p=5e-8&proxies=None&r2=0.7&build=37
	rs7756992	BMI	http://www.phenoscanner.medschl.cam.ac.uk/?query=rs7756992&catalogue=GWAS&p=5e-8&proxies=None&r2=0.7&build=37
	rs1260326	Alcohol consumption	http://www.phenoscanner.medschl.cam.ac.uk/?query=rs1260326&catalogue=GWAS&p=5e-8&proxies=None&r2=0.7&build=37
	rs1412234	BMI	http://www.phenoscanner.medschl.cam.ac.uk/?query=rs1412234&catalogue=GWAS&p=5e-8&proxies=None&r2=0.7&build=37
	rs8046545	BMI	http://www.phenoscanner.medschl.cam.ac.uk/?query=rs8046545&catalogue=GWAS&p=5e-8&proxies=None&r2=0.7&build=37
	rs11642430	BMI	http://www.phenoscanner.medschl.cam.ac.uk/?query=rs11642430&catalogue=GWAS&p=5e-8&proxies=None&r2=0.7&build=37
	rs10954772	BMI	http://www.phenoscanner.medschl.cam.ac.uk/?query=rs10954772&catalogue=GWAS&p=5e-8&proxies=None&r2=0.7&build=37
	rs11842871	BMI	http://www.phenoscanner.medschl.cam.ac.uk/?query=rs11842871&catalogue=GWAS&p=5e-8&proxies=None&r2=0.7&build=37
	rs17522122	BMI	http://www.phenoscanner.medschl.cam.ac.uk/?query=rs17522122&catalogue=GWAS&p=5e-8&proxies=None&r2=0.7&build=37
	rs34298980	BMI	http://www.phenoscanner.medschl.cam.ac.uk/?query=rs34298980&catalogue=GWAS&p=5e-8&proxies=None&r2=0.7&build=37
	rs34855406	BMI	http://www.phenoscanner.medschl.cam.ac.uk/?query=rs34855406&catalogue=GWAS&p=5e-8&proxies=None&r2=0.7&build=37
	rs1061810	BMI	http://www.phenoscanner.medschl.cam.ac.uk/?query=rs1061810&catalogue=GWAS&p=5e-8&proxies=None&r2=0.7&build=37
	rs429358	BMI	http://www.phenoscanner.medschl.cam.ac.uk/?query=rs429358&catalogue=GWAS&p=5e-8&proxies=None&r2=0.7&build=37
	rs35895680	BMI	http://www.phenoscanner.medschl.cam.ac.uk/?query=rs35895680&catalogue=GWAS&p=5e-8&proxies=None&r2=0.7&build=37
	rs7124681	BMI	http://www.phenoscanner.medschl.cam.ac.uk/?query=rs7124681&catalogue=GWAS&p=5e-8&proxies=None&r2=0.7&build=37
	rs3810291	BMI	http://www.phenoscanner.medschl.cam.ac.uk/?query=rs3810291&catalogue=GWAS&p=5e-8&proxies=None&r2=0.7&build=37
	rs4688760	BMI	http://www.phenoscanner.medschl.cam.ac.uk/?query=rs4688760&catalogue=GWAS&p=5e-8&proxies=None&r2=0.7&build=37
	rs3798519	BMI	http://www.phenoscanner.medschl.cam.ac.uk/?query=rs3798519&catalogue=GWAS&p=5e-8&proxies=None&r2=0.7&build=37
	rs34454109	BMI	http://www.phenoscanner.medschl.cam.ac.uk/?query=rs34454109&catalogue=GWAS&p=5e-8&proxies=None&r2=0.7&build=37
	rs9537803	BMI	http://www.phenoscanner.medschl.cam.ac.uk/?query=rs9537803&catalogue=GWAS&p=5e-8&proxies=None&r2=0.7&build=37
	rs10193538	BMI	http://www.phenoscanner.medschl.cam.ac.uk/?query=rs10193538&catalogue=GWAS&p=5e-8&proxies=None&r2=0.7&build=37
	rs9563615	BMI	http://www.phenoscanner.medschl.cam.ac.uk/?query=rs9563615&catalogue=GWAS&p=5e-8&proxies=None&r2=0.7&build=37
	rs6545714	BMI	http://www.phenoscanner.medschl.cam.ac.uk/?query=rs6545714&catalogue=GWAS&p=5e-8&proxies=None&r2=0.7&build=37
	rs12454712	BMI	http://www.phenoscanner.medschl.cam.ac.uk/?query=rs12454712&catalogue=GWAS&p=5e-8&proxies=None&r2=0.7&build=37
	rs12140153	BMI	http://www.phenoscanner.medschl.cam.ac.uk/?query=rs12140153&catalogue=GWAS&p=5e-8&proxies=None&r2=0.7&build=37
	rs1783541	BMI	http://www.phenoscanner.medschl.cam.ac.uk/?query=rs1783541&catalogue=GWAS&p=5e-8&proxies=None&r2=0.7&build=37
	rs61676547	BMI	http://www.phenoscanner.medschl.cam.ac.uk/?query=rs61676547&catalogue=GWAS&p=5e-8&proxies=None&r2=0.7&build=37
	rs4776970	BMI	http://www.phenoscanner.medschl.cam.ac.uk/?query=rs4776970&catalogue=GWAS&p=5e-8&proxies=None&r2=0.7&build=37
	rs862320	BMI	http://www.phenoscanner.medschl.cam.ac.uk/?query=rs862320&catalogue=GWAS&p=5e-8&proxies=None&r2=0.7&build=37
	rs2307111	BMI	http://www.phenoscanner.medschl.cam.ac.uk/?query=rs2307111&catalogue=GWAS&p=5e-8&proxies=None&r2=0.7&build=37
	rs17836088	BMI	http://www.phenoscanner.medschl.cam.ac.uk/?query=rs17836088&catalogue=GWAS&p=5e-8&proxies=None&r2=0.7&build=37
	rs39328	BMI	http://www.phenoscanner.medschl.cam.ac.uk/?query=rs39328&catalogue=GWAS&p=5e-8&proxies=None&r2=0.7&build=37
	rs62007683	BMI	http://www.phenoscanner.medschl.cam.ac.uk/?query=rs62007683&catalogue=GWAS&p=5e-8&proxies=None&r2=0.7&build=37
	rs7903146	BMI	http://www.phenoscanner.medschl.cam.ac.uk/?query=rs7903146&catalogue=GWAS&p=5e-8&proxies=None&r2=0.7&build=37
	rs6976111	smoking	http://www.phenoscanner.medschl.cam.ac.uk/?query=rs6976111&catalogue=GWAS&p=5e-8&proxies=None&r2=0.7&build=37
	rs3802177	BMI	http://www.phenoscanner.medschl.cam.ac.uk/?query=rs3802177&catalogue=GWAS&p=5e-8&proxies=None&r2=0.7&build=37
	rs329122	BMI	http://www.phenoscanner.medschl.cam.ac.uk/?query=rs329122&catalogue=GWAS&p=5e-8&proxies=None&r2=0.7&build=37
	rs1296328	BMI	http://www.phenoscanner.medschl.cam.ac.uk/?query=rs1296328&catalogue=GWAS&p=5e-8&proxies=None&r2=0.7&build=37
	rs10195252	BMI	http://www.phenoscanner.medschl.cam.ac.uk/?query=rs10195252&catalogue=GWAS&p=5e-8&proxies=None&r2=0.7&build=37
	rs9873618	BMI	http://www.phenoscanner.medschl.cam.ac.uk/?query=rs9873618&catalogue=GWAS&p=5e-8&proxies=None&r2=0.7&build=37
	rs6780171	BMI	http://www.phenoscanner.medschl.cam.ac.uk/?query=rs6780171&catalogue=GWAS&p=5e-8&proxies=None&r2=0.7&build=37
	rs2972144	BMI	http://www.phenoscanner.medschl.cam.ac.uk/?query=rs2972144&catalogue=GWAS&p=5e-8&proxies=None&r2=0.7&build=37
genetic instruments with BMI	rs11753081	Type 2 diabetes	http://www.phenoscanner.medschl.cam.ac.uk/?query=rs11753081&catalogue=GWAS&p=5e-8&proxies=None&r2=0.7&build=37
	rs2230590	Alcohol intake	http://www.phenoscanner.medschl.cam.ac.uk/?query=rs2230590&catalogue=GWAS&p=5e-8&proxies=None&r2=0.7&build=37
	rs10832778	Type 2 diabetes	http://www.phenoscanner.medschl.cam.ac.uk/?query=rs10832778&catalogue=GWAS&p=5e-8&proxies=None&r2=0.7&build=37
	rs2304130	Type 2 diabetes	http://www.phenoscanner.medschl.cam.ac.uk/?query=rs2304130&catalogue=GWAS&p=1e-5&proxies=None&r2=0.8&build=37
	rs7187776	Alcohol intake	http://www.phenoscanner.medschl.cam.ac.uk/?query=rs7187776&catalogue=GWAS&p=5e-8&proxies=None&r2=0.7&build=37
	rs4737183	Alcohol intake	http://www.phenoscanner.medschl.cam.ac.uk/?query=rs4737183&catalogue=GWAS&p=1e-5&proxies=None&r2=0.8&build=37
	rs7444298	Alcohol intake	http://www.phenoscanner.medschl.cam.ac.uk/?query=rs7444298&catalogue=GWAS&p=5e-8&proxies=None&r2=0.7&build=37
	rs12680842	smoking	http://www.phenoscanner.medschl.cam.ac.uk/?query=rs12680842&catalogue=GWAS&p=1e-5&proxies=None&r2=0.8&build=37
	rs13240600	smoking	http://www.phenoscanner.medschl.cam.ac.uk/?query=rs13240600&catalogue=GWAS&p=1e-5&proxies=None&r2=0.8&build=37
	rs11066301	smoking	http://www.phenoscanner.medschl.cam.ac.uk/?query=rs11066301&catalogue=GWAS&p=5e-8&proxies=None&r2=0.7&build=37
	rs972283	Type 2 diabetes	http://www.phenoscanner.medschl.cam.ac.uk/?query=rs972283&catalogue=GWAS&p=1e-5&proxies=None&r2=0.8&build=37
	rs6711584	smoking	http://www.phenoscanner.medschl.cam.ac.uk/?query=rs6711584&catalogue=GWAS&p=5e-8&proxies=None&r2=0.7&build=37
	rs1899951	Type 2 diabetes	http://www.phenoscanner.medschl.cam.ac.uk/?query=rs1899951&catalogue=GWAS&p=5e-8&proxies=None&r2=0.7&build=37
	rs6265	smoking	http://www.phenoscanner.medschl.cam.ac.uk/?query=rs6265&catalogue=GWAS&p=5e-8&proxies=None&r2=0.7&build=37
	rs849135	Type 2 diabetes	http://www.phenoscanner.medschl.cam.ac.uk/?query=rs849135&catalogue=GWAS&p=5e-8&proxies=None&r2=0.7&build=37
	rs7124681	Alcohol intake	http://www.phenoscanner.medschl.cam.ac.uk/?query=rs7124681&catalogue=GWAS&p=5e-8&proxies=None&r2=0.7&build=37
	rs663129	Alcohol intake	http://www.phenoscanner.medschl.cam.ac.uk/?query=rs663129&catalogue=GWAS&p=5e-8&proxies=None&r2=0.7&build=37
	rs889398	Type 2 diabetes	http://www.phenoscanner.medschl.cam.ac.uk/?query=rs889398&catalogue=GWAS&p=5e-8&proxies=None&r2=0.7&build=37
	rs2122042	smoking	http://www.phenoscanner.medschl.cam.ac.uk/?query=rs2122042&catalogue=GWAS&p=5e-8&proxies=None&r2=0.7&build=37
	rs7903146	Type 2 diabetes	http://www.phenoscanner.medschl.cam.ac.uk/?query=rs7903146&catalogue=GWAS&p=5e-8&proxies=None&r2=0.7&build=37
	rs903959	Alcohol intake	http://www.phenoscanner.medschl.cam.ac.uk/?query=rs903959&catalogue=GWAS&p=5e-8&proxies=None&r2=0.7&build=37
	rs10915840	Alcohol intake	http://www.phenoscanner.medschl.cam.ac.uk/?query=rs10915840&catalogue=GWAS&p=1e-5&proxies=None&r2=0.8&build=37

## Sheet: Supplementary Table9
Supplementary Table9: Summarised results of Mendelian randomization study on smoking, alcohol consumption, diabetes and BMI and GU, DU risk（SNPS strongly associated with other exposure factors were excluded）
		GU					DU
Group	MR approach	beta	95% CI		P value		beta	95% CI		P value
AgeSmk	IVW(random)	0.00359231	-0.00766815	0.0148528	0.531796		-0.00426696	-0.0160964	0.00756249	0.479584
	IVW(fix)	0.00359231	-0.00766815	0.0148528	0.531796		-0.00426696	-0.0138712	0.00533732	0.383882
	Simple median	0.0042224	-0.00954183	0.0179866	0.547673		-0.00811338	-0.0207499	0.00452313	0.208243
	Weighted median	0.00588929	-0.00796319	0.0197418	0.404695		-0.00311852	-0.0161124	0.00987537	0.638077
	MR-RAPS	0.00363718	-0.00802618	0.0153005	0.541054		-0.00441524	-0.0142637	0.00543327	0.379565
	MR-PRESSO(Raw)	0.00359231	-0.00488319	0.0120678	0.443967		-0.00426696	-0.0160966	0.00756271	0.511161
	MR-PRESSO(Outlier-corrected)	NA	NA	NA	NA		NA	NA	NA	NA
	MR-Egger	0.0255787	-0.0294674	0.0806247	0.362426		0.0475825	0.000606729	0.0945582	0.0471135
CigDay	IVW(random)	0.0013368	-0.00162843	0.00430204	0.376911		0.00147893	-0.00109685	0.0040547	0.260443
	IVW(fix)	0.0013368	-0.00162843	0.00430204	0.376911		0.00147893	-0.00105096	0.00400881	0.251894
	Simple median	0.00459908	-0.00100877	0.0102069	0.107968		0.00139061	-0.00320524	0.00598646	0.553152
	Weighted median	-0.000389557	-0.00472209	0.00394298	0.860114		0.000488762	-0.00318207	0.00415959	0.79412
	MR-RAPS	0.00135007	-0.0016481	0.00434823	0.377462		0.00149451	-0.0010628	0.00405182	0.252028
	MR-PRESSO(Raw)	0.0013368	-0.00158228	0.00425588	0.375716		0.00147893	-0.0010969	0.00405475	0.268324
	MR-PRESSO(Outlier-corrected)	NA	NA	NA	NA		NA	NA	NA	NA
	MR-Egger	-0.0015172	-0.00663588	0.00360148	0.561279		0.00161629	-0.00289616	0.00612873	0.482661
SmkCes	IVW(random)	0.000447135	-0.00301115	0.00390542	0.799951		0.00122798	-0.0017227	0.00417865	0.414687
	IVW(fix)	0.000447135	-0.00301115	0.00390542	0.799951		0.00122798	-0.0017227	0.00417865	0.414687
	Simple median	0.000603924	-0.00476458	0.00597243	0.825494		0.00224756	-0.00212126	0.00661637	0.313304
	Weighted median	-0.000804878	-0.0055635	0.00395374	0.740259		0.00203536	-0.00204738	0.00611809	0.328522
	MR-RAPS	0.00045225	-0.00307212	0.00397662	0.801421		0.00123774	-0.00177557	0.00425105	0.420771
	MR-PRESSO(Raw)	0.000447135	-0.00257704	0.00347131	0.776222		0.00122798	-0.000926833	0.00338278	0.282815
	MR-PRESSO(Outlier-corrected)	NA	NA	NA	NA		NA	NA	NA	NA
	MR-Egger	-0.00662425	-0.0159792	0.00273075	0.165184		-0.00274562	-0.0107271	0.00523591	0.500171
SmkInit	IVW(random)	0.00384265	0.0022861	0.00539921	1.30798e-06		0.00308012	0.0018179	0.00434233	1.72879e-06
	IVW(fix)	0.00384265	0.00238978	0.00529553	2.17358e-07		0.00308012	0.00184061	0.00431962	1.11358e-06
	Simple median	0.00530827	0.00311675	0.00749979	2.06042e-06		0.00328143	0.00143362	0.00512925	0.000500306
	Weighted median	0.00499641	0.00277283	0.00722	1.06245e-05		0.00347504	0.00160633	0.00534375	0.00026767
	MR-RAPS	0.0039474	0.002461	0.00543379	1.93843e-07		0.00315596	0.00188632	0.0044256	1.10474e-06
	MR-PRESSO(Raw)	0.00384265	0.00228607	0.00539924	2.11793e-06		0.00308012	0.00181788	0.00434236	2.74257e-06
	MR-PRESSO(Outlier-corrected)	NA	NA	NA	NA		NA	NA	NA	NA
	MR-Egger	0.00350941	-0.00356083	0.0105797	0.330626		0.00343051	-0.00230319	0.00916421	0.240932
DrnkWk	IVW(random)	-0.000882712	-0.00666521	0.00489979	0.764793		0.00329963	-0.0015702	0.00816946	0.184177
	IVW(fix)	-0.000882712	-0.00636313	0.00459771	0.752242		0.00329963	-0.00135925	0.0079585	0.165096
	Simple median	0.00221833	-0.00587776	0.0103144	0.591246		0.00338783	-0.00342489	0.0102005	0.329733
	Weighted median	0.00228446	-0.00577982	0.0103487	0.578743		0.00104359	-0.0058537	0.00794088	0.76681
	MR-RAPS	-0.000907844	-0.00652304	0.00470735	0.75133		0.00338942	-0.00138479	0.00816364	0.164077
	MR-PRESSO(Raw)	-0.000882712	-0.00666532	0.00489989	0.765705		0.00329963	-0.00157029	0.00816955	0.188683
	MR-PRESSO(Outlier-corrected)	NA	NA	NA	NA		NA	NA	NA	NA
	MR-Egger	-0.00201372	-0.0249894	0.020962	0.863609		-0.00898309	-0.0276057	0.00963952	0.344435
Diabetes	IVW(random)	0.000312289	-0.000278477	0.000903054	0.30017		0.000453729	-7.74442e-05	0.000984903	0.0940904
	IVW(fix)	0.000312289	-0.000245626	0.000870204	0.272609		0.000453729	-2.22594e-05	0.000929718	0.0617193
	Simple median	0.000433413	-0.000488952	0.00135578	0.357064		0.000882539	9.35682e-05	0.00167151	0.0283502
	Weighted median	0.000584602	-0.000463565	0.00163277	0.27433		2.11295e-05	-0.000854971	0.00089723	0.962298
	MR-RAPS	0.000319105	-0.000253606	0.000891815	0.274798		0.000467095	-2.45395e-05	0.000958729	0.0625794
	MR-PRESSO(Raw)	0.000312289	-0.000278488	0.000903065	0.301529		0.000453729	-7.7454e-05	0.000984913	0.0957894
	MR-PRESSO(Outlier-corrected)	NA	NA	NA	NA		0.000509403	-7.60642e-06	0.00102641	0.055008
	MR-Egger	0.000918095	-0.000334569	0.00217076	0.150864		0.000159067	-0.000969748	0.00128788	0.782403
BMI	IVW(random)	0.00238521	0.00113361	0.0036368	0.000187596		0.00173627	0.000630563	0.00284198	0.0020861
	IVW(fix)	0.00238521	0.00114558	0.00362483	0.000162442		0.00173627	0.00069873	0.00277381	0.00103844
	Simple median	0.0022891	0.000417849	0.00416035	0.0165018		0.00120143	-0.000424029	0.00282689	0.147429
	Weighted median	0.00191205	-0.000296989	0.00412108	0.0897987		0.00264698	0.000819675	0.00447428	0.00452345
	MR-RAPS	0.00242173	0.00116308	0.00368038	0.000162485		0.0017651	0.00071332	0.00281689	0.00100446
	MR-PRESSO(Raw)	0.00238521	0.00113359	0.00363683	0.000205706		0.00173627	0.000630543	0.002842	0.00218241
	MR-PRESSO(Outlier-corrected)	NA	NA	NA	NA		NA	NA	NA	NA
	MR-Egger	0.00153212	-0.00213258	0.00519682	0.412552		0.00461372	0.00154697	0.00768046	0.0031918
